# Supplementary material for: Adaptation of acneic and non acneic strains of Cutibacterium acnes to sebum‐like environment
Source: Microbiologyopen. 2019 Apr 4;8(9):e00841. doi: 10.1002/mbo3.841 (PMC6741132; doi:10.1002/mbo3.841)
Supplement: Supplementary file 1 [file MBO3-8-e00841-s001.xlsx]

## Sheet: RT4 BHI
Proteins identified in the 3 replicates
BHI
Accession	Description	ΣCoverage	# AAs	MW [kDa]	calc. pI
EFT20592.1	phosphotransferase system, EIIB [Propionibacterium acnes HL045PA1]	96.05	76	7.95999	4.05615
EFT20461.1	prokaryotic transcription elongation factor, GreA/GreB domain protein [Propionibacterium acnes HL045PA1]	89.88	168	18.3008	4.41162
EFT19634.1	adenylate kinase [Propionibacterium acnes HL045PA1]	88.36	189	20.8857	5.12256
EFT21497.1	bacterial transferase hexapeptide repeat protein [Propionibacterium acnes HL045PA1]	85.37	205	21.7039	4.81787
EFT20208.1	methylmalonyl-CoA epimerase [Propionibacterium acnes HL045PA1]	84.21	152	16.7934	5.84619
EFT20412.1	glyceraldehyde-3-phosphate dehydrogenase, type I [Propionibacterium acnes HL045PA1]	83.88	335	35.9276	5.75732
EFT20153.1	hypothetical protein HMPREF9566_02080 [Propionibacterium acnes HL045PA1]	82.65	98	11.0151	4.37354
EFT19840.1	hypothetical protein HMPREF9566_02353 [Propionibacterium acnes HL045PA1]	81.33	75	8.05129	5.2876
EFT20825.1	ribosomal protein S16 [Propionibacterium acnes HL045PA1]	79.59	147	15.9462	6.59521
EFT20618.1	iron-sulfur cluster assembly accessory protein [Propionibacterium acnes HL045PA1]	79.49	117	12.4641	4.60205
EFT21351.1	chaperonin GroL [Propionibacterium acnes HL045PA1]	79.41	544	56.8047	4.7417
EFT20661.1	FeS assembly ATPase SufC [Propionibacterium acnes HL045PA1]	78.21	257	27.9633	5.2749
EFT21163.1	hypothetical protein HMPREF9566_00798 [Propionibacterium acnes HL045PA1]	77.14	105	11.7749	8.6167
EFT20309.1	hypothetical protein HMPREF9566_01734 [Propionibacterium acnes HL045PA1]	76.82	371	39.0608	6.46826
EFT22107.1	fructose-bisphosphate aldolase, class II [Propionibacterium acnes HL045PA1]	75.07	341	36.8194	5.22412
EFT21984.1	ferritin-like protein [Propionibacterium acnes HL045PA1]	75	176	19.0296	4.84326
EFT19697.1	chaperonin GroL [Propionibacterium acnes HL045PA1]	73.82	531	56.3943	4.86865
EFT20413.1	phosphoglycerate kinase [Propionibacterium acnes HL045PA1]	73.13	402	42.1912	5.14795
EFT21247.1	phosphate transport system regulatory protein PhoU [Propionibacterium acnes HL045PA1]	72.97	222	24.4103	4.81787
EFT21039.1	ribosomal protein L10 [Propionibacterium acnes HL045PA1]	72.55	204	20.9161	5.50342
EFT20016.1	DoxX family protein [Propionibacterium acnes HL045PA1]	72.18	133	13.7245	7.97217
EFT19593.1	succinate-CoA ligase, alpha subunit [Propionibacterium acnes HL045PA1]	72.05	297	30.5618	6.13818
EFT20059.1	cysteine synthase A [Propionibacterium acnes HL045PA1]	71.7	311	31.9377	4.81787
EFT19621.1	ribosomal protein L6 [Propionibacterium acnes HL045PA1]	71.11	180	19.8247	9.56885
EFT19563.1	tetrahydrofolate dehydrogenase/cyclohydrolase, NAD(P)-binding domain protein [Propionibacterium acnes HL045PA1]	70.38	287	30.2778	6.22705
EFT21990.1	oxidoreductase, aldo/keto reductase family protein [Propionibacterium acnes HL045PA1]	70.33	273	29.721	4.94482
EFT19595.1	translation elongation factor Tu [Propionibacterium acnes HL045PA1]	70.28	397	44.1124	5.52881
EFT20211.1	thioredoxin [Propionibacterium acnes HL045PA1]	69.97	313	33.1149	4.76709
EFT20110.1	RecA protein [Propionibacterium acnes HL045PA1]	69.83	348	37.1302	5.40186
EFT19535.1	DNA-binding protein HB1 [Propionibacterium acnes HL045PA1]	69.23	91	9.5822	9.81787
EFT20358.1	DivIVA domain protein [Propionibacterium acnes HL045PA1]	68.98	361	40.1145	5.24951
EFT21938.1	hypothetical protein HMPREF9566_00045 [Propionibacterium acnes HL045PA1]	68.63	271	29.1008	4.2085
WP_002514883.1	MULTISPECIES: 30S ribosomal protein S7 [Propionibacteriaceae]	68.59	156	17.5734	10.3452
EFT21631.1	fumarate hydratase, class II [Propionibacterium acnes HL045PA1]	67.95	468	50.7034	5.78271
EFT21135.1	amine oxidase (flavin-containing) [Propionibacterium acnes HL045PA1]	67.71	449	47.5902	5.09717
EFT20944.1	dihydroxyacetone kinase, L subunit [Propionibacterium acnes HL045PA1]	66.97	218	22.1231	5.04639
EFT21459.1	phosphopyruvate hydratase [Propionibacterium acnes HL045PA1]	66.9	426	45.514	4.70361
EFT20080.1	acyl carrier protein [Propionibacterium acnes HL045PA1]	66.67	81	9.0223	4.03076
EFT19607.1	50S ribosomal protein L4 [Propionibacterium acnes HL045PA1]	66.45	301	32.2785	8.73389
EFT20632.1	ribosome recycling factor [Propionibacterium acnes HL045PA1]	66.3	184	20.9168	5.59229
EFT20424.1	ribosomal protein L27 [Propionibacterium acnes HL045PA1]	66.29	89	9.51694	11.3413
EFT20414.1	triose-phosphate isomerase [Propionibacterium acnes HL045PA1]	66.02	259	27.4409	5.03369
EFT19611.1	ribosomal protein L22 [Propionibacterium acnes HL045PA1]	66.01	153	16.699	11.063
EFT20781.1	ribosome-binding factor A [Propionibacterium acnes HL045PA1]	65.73	143	15.592	6.20166
EFT21572.1	ribosomal protein S6 [Propionibacterium acnes HL045PA1]	65.63	96	11.2459	5.57959
WP_023031321.1	MULTISPECIES: pyridoxal 5'-phosphate synthase lyase subunit PdxS [Propionibacteriaceae]	65.46	304	31.7132	5.12256
EFT20333.1	FCD domain protein [Propionibacterium acnes HL045PA1]	65.27	239	26.0642	5.75732
EFT20616.1	PspA/IM30 family protein [Propionibacterium acnes HL045PA1]	65.17	267	29.5078	5.30029
EFT19605.1	ribosomal protein S10 [Propionibacterium acnes HL045PA1]	65.05	103	11.6723	9.42236
EFT19727.1	translation elongation factor G [Propionibacterium acnes HL045PA1]	64.56	697	76.5564	5.021
EFT20082.1	hypothetical protein HMPREF9566_02009 [Propionibacterium acnes HL045PA1]	64.48	290	30.0844	5.21143
EFT20764.1	ribosomal protein S15 [Propionibacterium acnes HL045PA1]	64.37	87	10.0734	9.81787
EFT20353.1	cell division protein FtsZ [Propionibacterium acnes HL045PA1]	64.27	417	42.8086	4.67822
EFT21038.1	ribosomal protein L1 [Propionibacterium acnes HL045PA1]	64.22	232	24.7229	8.95361
EFT20634.1	translation elongation factor Ts [Propionibacterium acnes HL045PA1]	63.7	270	28.4705	5.13525
EFT19585.1	putative purine nucleotide phosphorylase [Propionibacterium acnes HL045PA1]	63.7	270	27.6565	6.03662
EFT20633.1	UMP kinase [Propionibacterium acnes HL045PA1]	63.45	238	25.6977	5.22412
EFT22111.1	methylmalonyl-CoA carboxyltransferase 12S subunit [Propionibacterium acnes HL045PA1]	63.36	524	56.4265	5.80811
EFT19696.1	chaperonin GroS [Propionibacterium acnes HL045PA1]	63.27	98	10.6216	4.91943
EFT22076.1	chaperone protein DnaK [Propionibacterium acnes HL045PA1]	62.88	617	66.3225	4.77979
EFT21559.1	hypothetical protein HMPREF9566_00300 [Propionibacterium acnes HL045PA1]	62.87	272	29.7289	5.021
WP_002547887.1	MULTISPECIES: transcription termination factor Rho [Propionibacteriaceae]	62.56	633	70.63	9.40771
EFT20498.1	methylmalonyl-CoA mutase, small subunit [Propionibacterium acnes HL045PA1]	62.42	636	69.0733	4.97021
EFT21503.1	oxidoreductase, short chain dehydrogenase/reductase family protein [Propionibacterium acnes HL045PA1]	62.41	266	28.5475	4.71631
EFT21605.1	transcriptional regulator, TetR family [Propionibacterium acnes HL045PA1]	62.33	215	23.3531	6.15088
EFT20300.1	guanylate kinase [Propionibacterium acnes HL045PA1]	61.31	199	21.7874	5.77002
EFT19642.1	ribosomal protein L17 [Propionibacterium acnes HL045PA1]	60.89	179	19.1911	9.43701
EFT22129.1	peroxiredoxin [Propionibacterium acnes HL045PA1]	60.43	187	20.8042	4.70361
EFT20635.1	ribosomal protein S2 [Propionibacterium acnes HL045PA1]	60.42	283	31.5164	6.30322
EFT20664.1	FeS assembly protein SufB [Propionibacterium acnes HL045PA1]	60.37	482	53.4615	5.5415
EFT20762.1	guanosine pentaphosphate synthetase I/polyribonucleotide nucleotidyltransferase [Propionibacterium acnes HL045PA1]	60.3	733	78.8514	4.85596
EFT21575.1	phosphoenolpyruvate-dependent sugar phosphotransferase system, EIIA 2 [Propionibacterium acnes HL045PA1]	60.13	153	15.9764	4.81787
EFT20492.1	redoxin family protein [Propionibacterium acnes HL045PA1]	59.88	167	17.6752	5.32568
EFT20659.1	SUF system FeS assembly protein, NifU family [Propionibacterium acnes HL045PA1]	59.64	166	18.2898	4.56396
WP_002518130.1	MULTISPECIES: ornithine carbamoyltransferase [Propionibacteriaceae]	59.58	334	36.6294	5.94775
EFT19618.1	ribosomal protein L5 [Propionibacterium acnes HL045PA1]	59.52	210	23.8435	9.80322
EFT21250.1	phosphoglycerate mutase 1 family [Propionibacterium acnes HL045PA1]	59.44	249	27.9732	6.23975
EFT21509.1	nucleotide sugar dehydrogenase [Propionibacterium acnes HL045PA1]	59.26	432	46.8528	4.97021
EFT19901.1	ATP synthase F0, B subunit [Propionibacterium acnes HL045PA1]	59.24	184	20.1494	4.79248
EFT19703.1	IMP dehydrogenase family protein [Propionibacterium acnes HL045PA1]	59.13	367	39.3409	5.47803
EFT21201.1	aspartate-semialdehyde dehydrogenase [Propionibacterium acnes HL045PA1]	59.08	347	35.9806	5.32568
EFT19707.1	GMP synthase (glutamine-hydrolyzing) domain protein [Propionibacterium acnes HL045PA1]	58.8	517	55.5965	5.13525
EFT19623.1	ribosomal protein S5 [Propionibacterium acnes HL045PA1]	58.6	215	22.5519	9.979
EFT22130.1	phosphoribosylaminoimidazolesuccinocarboxamide synthase [Propionibacterium acnes HL045PA1]	58.57	420	46.4004	4.79248
EFT19640.1	ribosomal protein S4 [Propionibacterium acnes HL045PA1]	58.21	201	23.2144	9.979
EFT20359.1	C4-type zinc finger protein, DksA/TraR family [Propionibacterium acnes HL045PA1]	57.86	159	17.2182	4.85596
EFT19899.1	ATP synthase F1, alpha subunit [Propionibacterium acnes HL045PA1]	57.61	545	58.872	5.13525
EFT20207.1	hypothetical protein HMPREF9566_02138 [Propionibacterium acnes HL045PA1]	57.53	445	48.4552	5.07178
EFT19606.1	50S ribosomal protein L3 [Propionibacterium acnes HL045PA1]	57.4	223	23.4984	10.0376
EFT20887.1	SH3 domain protein, partial [Propionibacterium acnes HL045PA1]	57.33	232	24.7176	10.3745
EFT20093.1	pyrimidine operon regulatory protein/uracil phosphoribosyltransferase PyrR [Propionibacterium acnes HL045PA1]	57.07	191	20.8941	5.69385
EFT19980.1	malic enzyme, NAD binding domain protein [Propionibacterium acnes HL045PA1]	57.04	568	61.7616	5.75732
EFT21565.1	ferritin-like protein [Propionibacterium acnes HL045PA1]	56.98	172	19.0304	4.33545
EFT20857.1	ribosomal protein L20 [Propionibacterium acnes HL045PA1]	56.91	123	13.9514	11.1509
WP_002547814.1	MULTISPECIES: pyruvate kinase [Propionibacteriaceae]	56.6	477	51.8029	5.60498
EFT21145.1	hypoxanthine phosphoribosyltransferase [Propionibacterium acnes HL045PA1]	56.52	184	20.4082	5.021
EFT19641.1	DNA-directed RNA polymerase, alpha subunit [Propionibacterium acnes HL045PA1]	56.51	338	36.8267	4.50049
EFT20754.1	pyridoxamine 5'-phosphate oxidase family protein [Propionibacterium acnes HL045PA1]	56.43	140	15.4647	4.41162
EFT20817.1	ribosomal protein L19 [Propionibacterium acnes HL045PA1]	56.41	117	13.0711	10.5356
EFT21569.1	ribosomal protein L9 [Propionibacterium acnes HL045PA1]	56.38	149	16.108	9.75928
EFT19779.1	branched-chain-amino-acid transaminase [Propionibacterium acnes HL045PA1]	55.65	363	39.8763	5.33838
EFT19900.1	ATP synthase F1, delta subunit [Propionibacterium acnes HL045PA1]	55.51	263	28.4299	5.59229
EFT21571.1	single-strand binding family protein [Propionibacterium acnes HL045PA1]	55.43	184	19.3752	5.31299
WP_015588713.1	arginine--tRNA ligase [Cutibacterium acnes]	55.22	556	61.1192	5.05908
WP_002517483.1	MULTISPECIES: DNA polymerase III subunit beta [Propionibacteriaceae]	55.18	386	41.194	5.04639
WP_002547971.1	MULTISPECIES: malate dehydrogenase [Propionibacteriaceae]	55.05	327	34.6347	5.14795
EFT19664.1	ribosomal protein S9 [Propionibacterium acnes HL045PA1]	54.91	173	18.5878	10.1255
EFT21444.1	ribose-phosphate diphosphokinase [Propionibacterium acnes HL045PA1]	54.84	310	33.9934	5.5415
EFT20692.1	trigger factor [Propionibacterium acnes HL045PA1]	54.53	530	57.6801	4.64014
EFT19714.1	NLPA lipoprotein [Propionibacterium acnes HL045PA1]	54.37	320	33.7519	8.1333
EFT20611.1	2-oxoglutarate dehydrogenase, E2 component, dihydrolipoamide succinyltransferase [Propionibacterium acnes HL045PA1]	54.25	459	47.5648	4.93213
EFT20154.1	hypothetical protein HMPREF9566_02081 [Propionibacterium acnes HL045PA1]	53.54	99	10.8396	5.41455
EFT20873.1	CsbD-like protein [Propionibacterium acnes HL045PA1]	53.52	71	7.30578	7.23975
EFT19617.1	ribosomal protein L24 [Propionibacterium acnes HL045PA1]	53.28	122	13.4724	10.2427
EFT19609.1	ribosomal protein L2 [Propionibacterium acnes HL045PA1]	53.24	278	30.2282	11.1362
EFT21542.1	hypothetical protein HMPREF9566_00649 [Propionibacterium acnes HL045PA1]	52.87	174	19.7591	5.30029
EFT21041.1	DNA-directed RNA polymerase, beta subunit [Propionibacterium acnes HL045PA1]	52.83	1185	131.21	5.14795
WP_002519225.1	MULTISPECIES: hypothetical protein [Propionibacteriaceae]	52.6	327	34.0754	6.7124
EFT22117.1	hypothetical protein HMPREF9566_00227 [Propionibacterium acnes HL045PA1]	52.57	175	19.1431	4.32275
EFT20310.1	peptidyl-prolyl cis-trans isomerase, cyclophilin-type [Propionibacterium acnes HL045PA1]	52.35	170	18.3522	5.73193
WP_002515693.1	MULTISPECIES: DUF349 domain-containing protein [Propionibacteriaceae]	51.99	427	48.5036	6.18896
EFT20373.1	putative ribosomal protein S1 [Propionibacterium acnes HL045PA1]	51.81	498	55.1189	4.65283
EFT22113.1	methylmalonyl-CoA carboxyltransferase 1.3S subunit [Propionibacterium acnes HL045PA1]	51.67	120	11.6191	4.66553
EFT19610.1	ribosomal protein S19 [Propionibacterium acnes HL045PA1]	51.61	93	10.5036	10.5796
EFT20330.1	Hsp20/alpha crystallin family protein [Propionibacterium acnes HL045PA1]	51.32	152	16.6995	5.021
EFT21656.1	OsmC-like protein [Propionibacterium acnes HL045PA1]	51.03	145	15.3427	5.33838
EFT19625.1	ribosomal protein L15 [Propionibacterium acnes HL045PA1]	50.68	146	15.5053	9.80322
EFT19620.1	ribosomal protein S8 [Propionibacterium acnes HL045PA1]	50.37	135	14.6468	9.5835
WP_002516042.1	MULTISPECIES: 50S ribosomal protein L13 [Propionibacteriaceae]	50.34	147	16.2876	10.0376
EFT20232.1	TIGR03085 family protein [Propionibacterium acnes HL045PA1]	50.24	211	23.1272	8.25049
EFT20648.1	3-oxoacyl-[acyl-carrier-protein] reductase [Propionibacterium acnes HL045PA1]	50.21	239	24.7739	6.58057
EFT22128.1	alkyl hydroperoxide reductase, F subunit [Propionibacterium acnes HL045PA1]	50.19	524	55.6444	5.18604
EFT21035.1	transcription termination/antitermination factor NusG [Propionibacterium acnes HL045PA1]	50.17	303	33.4752	4.2085
WP_002516025.1	MULTISPECIES: ADP-forming succinate--CoA ligase subunit beta [Propionibacteriaceae]	49.87	391	41.3311	4.83057
EFT21779.1	UDP-glucose 4-epimerase [Propionibacterium acnes HL045PA1]	49.86	353	38.5445	5.24951
EFT19649.1	superoxide dismutase [Propionibacterium acnes HL045PA1]	49.76	205	23.3234	5.85889
EFT21212.1	oxidoreductase, short chain dehydrogenase/reductase family protein [Propionibacterium acnes HL045PA1]	49.62	264	28.1674	7.07861
EFT22109.1	PAS domain S-box protein [Propionibacterium acnes HL045PA1]	49.34	452	49.1598	4.89404
EFT19665.1	phosphoglucosamine mutase [Propionibacterium acnes HL045PA1]	49.33	450	47.5434	5.50342
EFT19897.1	ATP synthase F1, beta subunit [Propionibacterium acnes HL045PA1]	49.17	484	52.8116	4.75439
EFT21964.1	intracellular protease, PfpI family [Propionibacterium acnes HL045PA1]	49.16	179	19.0128	4.85596
WP_002547932.1	MULTISPECIES: pyrophosphate--fructose-6-phosphate 1-phosphotransferase [Propionibacteriaceae]	49.12	399	42.9299	5.05908
EFT21898.1	hypothetical protein HMPREF9566_00001, partial [Propionibacterium acnes HL045PA1]	49.11	336	34.5234	10.1548
EFT19713.1	ABC transporter, ATP-binding protein [Propionibacterium acnes HL045PA1]	49.04	365	38.9172	6.72705
EFT20643.1	SPFH/Band 7/PHB domain protein [Propionibacterium acnes HL045PA1]	48.97	388	42.2571	5.5415
EFT21998.1	ROK family protein [Propionibacterium acnes HL045PA1]	48.34	271	29.0662	6.354
EFT20553.1	cellulase (glycosyl hydrolase family 5) [Propionibacterium acnes HL045PA1]	48.28	493	53.0902	6.37939
EFT21987.1	glucose-6-phosphate isomerase [Propionibacterium acnes HL045PA1]	48.21	560	61.4171	5.32568
EFT21169.1	LamB/YcsF family protein [Propionibacterium acnes HL045PA1]	48.05	256	26.5104	5.56689
EFT19608.1	ribosomal protein L23 [Propionibacterium acnes HL045PA1]	48.04	102	11.3232	10.1255
WP_013069399.1	MULTISPECIES: ABC transporter ATP-binding protein [Propionibacteriaceae]	47.95	244	25.9862	6.44287
EFT20480.1	peroxiredoxin, Ohr subfamily [Propionibacterium acnes HL045PA1]	47.89	142	14.7333	5.08447
EFT21030.1	hypothetical protein HMPREF9566_01125 [Propionibacterium acnes HL045PA1]	47.89	142	15.6897	5.021
EFT20923.1	hypothetical protein HMPREF9566_01193 [Propionibacterium acnes HL045PA1]	47.62	84	9.47653	4.99561
EFT21992.1	hypothetical protein HMPREF9566_00101 [Propionibacterium acnes HL045PA1]	47.45	432	44.0212	10.0229
WP_002547880.1	MULTISPECIES: hypothetical protein [Propionibacteriaceae]	47.35	245	27.4991	5.41455
EFT20682.1	DsbA-like protein [Propionibacterium acnes HL045PA1]	47.17	265	28.6146	7.95752
EFT20554.1	hypothetical protein HMPREF9566_01647 [Propionibacterium acnes HL045PA1]	47.15	386	40.7534	4.90674
EFT20284.1	aspartate--tRNA ligase [Propionibacterium acnes HL045PA1]	47.03	606	66.4973	5.22412
EFT20089.1	hypothetical protein HMPREF9566_02016 [Propionibacterium acnes HL045PA1]	47.02	151	16.426	4.48779
EFT21764.1	ABC transporter, ATP-binding protein [Propionibacterium acnes HL045PA1]	46.8	344	36.8586	5.93506
WP_002548028.1	MULTISPECIES: translation initiation factor IF-3 [Propionibacteriaceae]	46.64	268	30.461	9.77393
EFT20794.1	proline--tRNA ligase [Propionibacterium acnes HL045PA1]	46.64	581	63.6595	5.09717
EFT20423.1	ribosomal protein L21 [Propionibacterium acnes HL045PA1]	46.43	112	12.1956	9.5249
EFT19797.1	peptidyl-prolyl cis-trans isomerase, FKBP-type [Propionibacterium acnes HL045PA1]	46.24	279	29.1494	9.1001
EFT19613.1	ribosomal protein L16 [Propionibacterium acnes HL045PA1]	46.04	139	15.6603	10.5503
EFT21651.1	thioredoxin-disulfide reductase [Propionibacterium acnes HL045PA1]	46	350	37.2393	4.65283
EFT19616.1	ribosomal protein L14 [Propionibacterium acnes HL045PA1]	45.9	122	13.4704	9.93506
EFT21034.1	preprotein translocase, SecE subunit [Propionibacterium acnes HL045PA1]	45.83	216	23.5371	5.24951
EFT21085.1	transcriptional regulator, PadR family [Propionibacterium acnes HL045PA1]	45.55	191	21.441	6.63916
WP_002524362.1	Fe-S cluster assembly protein SufD [Cutibacterium acnes]	45.36	366	39.6392	5.37646
EFT20965.1	NADH dehydrogenase subunit E [Propionibacterium acnes HL045PA1]	45.21	261	28.4199	4.99561
EFT19639.1	30S ribosomal protein S11 [Propionibacterium acnes HL045PA1]	45.19	135	14.1576	11.4146
EFT20365.1	response regulator receiver domain protein [Propionibacterium acnes HL045PA1]	45.12	215	23.8211	4.66553
EFT21456.1	hypothetical protein HMPREF9566_01095 [Propionibacterium acnes HL045PA1]	45.03	171	17.9651	8.32373
EFT21158.1	dihydroneopterin aldolase [Propionibacterium acnes HL045PA1]	45	120	12.8777	5.40186
EFT19612.1	ribosomal protein S3 [Propionibacterium acnes HL045PA1]	44.98	269	29.6556	10.6528
EFT19798.1	pseudouridylate synthase [Propionibacterium acnes HL045PA1]	44.9	245	27.3936	8.20654
EFT20040.1	response regulator receiver domain protein [Propionibacterium acnes HL045PA1]	44.84	223	23.9958	5.93506
EFT21037.1	ribosomal protein L11 [Propionibacterium acnes HL045PA1]	44.76	143	15.125	9.17334
EFT21388.1	putative N-acetylglucosamine-6-phosphate deacetylase [Propionibacterium acnes HL045PA1]	44.68	376	39.1119	5.57959
EFT21498.1	DegT/DnrJ/EryC1/StrS aminotransferase family protein [Propionibacterium acnes HL045PA1]	44.59	370	39.2347	5.71924
EFT19499.1	putative phosphomethylpyrimidine kinase [Propionibacterium acnes HL045PA1]	44.57	267	27.9133	5.03369
EFT21791.1	succinate-semialdehyde dehydrogenase [Propionibacterium acnes HL045PA1]	44.54	485	51.8836	4.89404
EFT22110.1	conserved carboxylase domain protein [Propionibacterium acnes HL045PA1]	44.47	497	54.6555	5.50342
EFT21939.1	SH3 domain protein [Propionibacterium acnes HL045PA1]	44.31	343	36.5538	10.1401
EFT21227.1	phosphate ABC transporter, phosphate-binding protein PstS [Propionibacterium acnes HL045PA1]	44.13	383	39.5228	8.39697
EFT19737.1	hypothetical protein HMPREF9566_02371 [Propionibacterium acnes HL045PA1]	43.86	285	30.3937	9.75928
EFT19702.1	inosine-5'-monophosphate dehydrogenase [Propionibacterium acnes HL045PA1]	43.45	504	53.6595	5.47803
EFT21331.1	uroporphyrinogen-III C-methyltransferase [Propionibacterium acnes HL045PA1]	43.41	258	26.7818	5.09717
WP_002518460.1	MULTISPECIES: bifunctional riboflavin kinase/FAD synthetase [Propionibacteriaceae]	42.95	298	32.2176	5.21143
EFT20422.1	S1 RNA binding domain protein [Propionibacterium acnes HL045PA1]	42.84	803	88.6422	7.66455
EFT19536.1	nicotinate phosphoribosyltransferase [Propionibacterium acnes HL045PA1]	42.6	446	47.3962	5.84619
EFT21256.1	glycine hydroxymethyltransferase [Propionibacterium acnes HL045PA1]	42.57	491	52.9026	6.06201
EFT21008.1	hypothetical protein HMPREF9566_01152 [Propionibacterium acnes HL045PA1]	42.55	188	20.4951	10.1255
EFT20487.1	carbamate kinase [Propionibacterium acnes HL045PA1]	42.52	301	31.9773	4.93213
EFT21141.1	hypothetical protein HMPREF9566_00776 [Propionibacterium acnes HL045PA1]	42.43	337	36.2868	7.1958
EFT21646.1	glycerol kinase [Propionibacterium acnes HL045PA1]	42.33	515	56.8473	5.021
EFT19638.1	30S ribosomal protein S13 [Propionibacterium acnes HL045PA1]	42.28	123	13.9878	10.9165
WP_002513226.1	MULTISPECIES: thioredoxin [Propionibacteriaceae]	42.15	121	13.4227	4.64014
EFT20733.1	oligoribonuclease [Propionibacterium acnes HL045PA1]	42.08	202	22.5422	5.16064
EFT20499.1	methylmalonyl-CoA mutase large subunit [Propionibacterium acnes HL045PA1]	41.84	729	80.1163	5.49072
EFT20157.1	hypothetical protein HMPREF9566_02084 [Propionibacterium acnes HL045PA1]	41.8	244	26.91	4.22119
EFT21276.1	hypothetical protein HMPREF9566_00911 [Propionibacterium acnes HL045PA1]	41.28	172	18.5022	4.729
EFT20107.1	transcriptional regulator, DeoR family [Propionibacterium acnes HL045PA1]	41.27	252	26.4242	7.75244
EFT20898.1	SH3 domain protein, partial [Propionibacterium acnes HL045PA1]	41.25	257	26.5978	10.6235
EFT20539.1	2,3,4,5-tetrahydropyridine-2,6-dicarboxylate N-succinyltransferase [Propionibacterium acnes HL045PA1]	41.25	320	33.7483	6.31592
EFT19898.1	ATP synthase F1, gamma subunit [Propionibacterium acnes HL045PA1]	41.08	314	34.5417	5.5542
EFT20531.1	acetyltransferase, GNAT family [Propionibacterium acnes HL045PA1]	40.96	166	18.8676	6.34131
EFT21042.1	DNA-directed RNA polymerase, beta' subunit [Propionibacterium acnes HL045PA1]	40.91	1293	143.329	6.94678
EFT21040.1	ribosomal protein L7/L12 [Propionibacterium acnes HL045PA1]	40.77	130	13.6932	4.58936
EFT21237.1	phosphoenolpyruvate-protein phosphotransferase [Propionibacterium acnes HL045PA1]	40.75	557	57.6929	4.91943
EFT20929.1	NlpC/P60 family protein [Propionibacterium acnes HL045PA1]	40.72	388	40.3889	10.6382
EFT20356.1	hypothetical protein HMPREF9566_01781 [Propionibacterium acnes HL045PA1]	40.7	172	19.4377	5.31299
EFT20789.1	transcription termination factor NusA [Propionibacterium acnes HL045PA1]	40.56	323	35.7166	5.96045
EFT20896.1	ErfK/YbiS/YcfS/YnhG [Propionibacterium acnes HL045PA1]	40.36	384	41.2336	8.63135
EFT21499.1	oxidoreductase, NAD-binding domain protein [Propionibacterium acnes HL045PA1]	40.3	330	35.5402	5.71924
EFT20073.1	ATPase family associated with various cellular activities (AAA) [Propionibacterium acnes HL045PA1]	40	395	42.687	5.24951
EFT21105.1	cyclic nucleotide-binding domain protein [Propionibacterium acnes HL045PA1]	39.92	243	26.2065	8.99756
EFT20829.1	signal recognition particle-docking protein FtsY [Propionibacterium acnes HL045PA1]	39.9	396	41.2367	4.84326
WP_002547822.1	MULTISPECIES: arginine deiminase [Propionibacteriaceae]	39.86	414	45.7338	5.23682
EFT19687.1	putative glycoprotease GCP [Propionibacterium acnes HL045PA1]	39.77	347	35.9716	5.08447
EFT22089.1	response regulator receiver domain protein [Propionibacterium acnes HL045PA1]	39.73	224	24.3248	5.07178
EFT20963.1	NADH dehydrogenase, C subunit [Propionibacterium acnes HL045PA1]	39.42	274	30.569	5.65576
EFT21381.1	cold-shock DNA-binding domain protein [Propionibacterium acnes HL045PA1]	39.26	135	14.6165	9.26123
EFT19917.1	homoserine dehydrogenase [Propionibacterium acnes HL045PA1]	39	441	46.6288	5.26221
EFT20919.1	peptidase dimerization domain protein [Propionibacterium acnes HL045PA1]	38.93	447	47.1711	4.89404
WP_002517188.1	MULTISPECIES: 2-amino-4-hydroxy-6-hydroxymethyldihydropteridine diphosphokinase [Propionibacteriaceae]	38.92	185	20.1412	4.71631
EFT19979.1	L-lactate dehydrogenase [Propionibacterium acnes HL045PA1]	38.2	322	33.9924	5.49072
EFT20187.1	FHA domain protein [Propionibacterium acnes HL045PA1]	38.02	192	20.4459	4.79248
WP_002516994.1	MULTISPECIES: pyruvate dehydrogenase [Propionibacteriaceae]	37.82	579	62.1259	6.32861
EFT20665.1	transcriptional regulator, ArsR family [Propionibacterium acnes HL045PA1]	37.8	254	27.323	6.80029
EFT19544.1	non-canonical purine NTP pyrophosphatase, RdgB/HAM1 family [Propionibacterium acnes HL045PA1]	37.75	204	21.9701	5.22412
EFT19730.1	ribosomal subunit interface protein [Propionibacterium acnes HL045PA1]	37.74	212	23.7463	6.16357
EFT21699.1	FemAB family protein [Propionibacterium acnes HL045PA1]	37.74	363	40.7178	6.7124
EFT19614.1	ribosomal protein L29 [Propionibacterium acnes HL045PA1]	37.66	77	8.87972	6.771
EFT19791.1	twin arginine-targeting protein translocase, TatA/E family [Propionibacterium acnes HL045PA1]	37.66	77	8.04439	5.14795
EFT20727.1	ATP-binding cassette protein, ChvD family [Propionibacterium acnes HL045PA1]	37.61	561	62.0318	5.19873
EFT20475.1	GTP-binding protein YchF [Propionibacterium acnes HL045PA1]	37.54	357	38.7286	4.61475
EFT19769.1	D-ala D-ala ligase N-terminal domain protein [Propionibacterium acnes HL045PA1]	37.53	365	39.2359	5.36377
EFT19877.1	glycosyltransferase, group 2 family protein [Propionibacterium acnes HL045PA1]	37.5	272	30.1724	7.02002
WP_002517521.1	MULTISPECIES: 1-phosphofructokinase [Propionibacteriaceae]	37.34	316	32.6089	5.24951
EFT21202.1	pyrroline-5-carboxylate reductase [Propionibacterium acnes HL045PA1]	37.26	263	26.0556	5.14795
WP_075261084.1	aminodeoxychorismate lyase [Cutibacterium acnes]	37.24	290	30.9387	5.0083
EFT21278.1	hypothetical protein HMPREF9566_00913 [Propionibacterium acnes HL045PA1]	37.23	137	14.4216	9.61279
EFT20500.1	LAO/AO transport system ATPase [Propionibacterium acnes HL045PA1]	36.78	348	37.2082	5.30029
EFT19926.1	RNA polymerase sigma-70 factor [Propionibacterium acnes HL045PA1]	36.75	234	26.3122	5.33838
EFT20827.1	signal recognition particle protein [Propionibacterium acnes HL045PA1]	36.36	528	57.0852	8.95361
EFT20116.1	hypothetical protein HMPREF9566_02043 [Propionibacterium acnes HL045PA1]	36.36	66	7.16049	4.84326
EFT21301.1	macro domain protein [Propionibacterium acnes HL045PA1]	36.26	171	18.0242	5.5542
EFT19763.1	peptide chain release factor 2 [Propionibacterium acnes HL045PA1]	35.85	371	41.4429	4.77979
EFT19927.1	DoxX family protein [Propionibacterium acnes HL045PA1]	35.71	210	21.9569	10.9458
WP_002547903.1	MULTISPECIES: hypothetical protein [Propionibacteriaceae]	35.58	267	28.6564	9.61279
EFT21165.1	ATPase family associated with various cellular activities (AAA) [Propionibacterium acnes HL045PA1]	35.55	844	93.2526	5.16064
EFT20081.1	beta-ketoacyl-acyl-carrier-protein synthase III [Propionibacterium acnes HL045PA1]	35.54	332	35.2539	5.8208
WP_002522034.1	MULTISPECIES: haloacid dehalogenase [Propionibacteriaceae]	35.52	259	28.2832	4.86865
WP_002547753.1	MULTISPECIES: fructose bisphosphate aldolase [Propionibacteriaceae]	35.43	302	33.4375	5.49072
EFT20806.1	1-deoxy-D-xylulose 5-phosphate reductoisomerase [Propionibacterium acnes HL045PA1]	35.38	407	42.3727	5.03369
EFT20336.1	aminomethyltransferase [Propionibacterium acnes HL045PA1]	35.31	371	39.546	5.22412
EFT22077.1	co-chaperone GrpE [Propionibacterium acnes HL045PA1]	35.29	221	24.3015	4.33545
EFT19543.1	tRNA nucleotidyltransferase [Propionibacterium acnes HL045PA1]	35.04	254	27.1039	5.26221
EFT21389.1	iron dependent repressor DNA binding domain protein [Propionibacterium acnes HL045PA1]	35	240	26.2862	4.86865
EFT20761.1	dihydrodipicolinate reductase [Propionibacterium acnes HL045PA1]	34.96	246	25.928	4.98291
EFT20978.1	HpcH/HpaI aldolase/citrate lyase family protein [Propionibacterium acnes HL045PA1]	34.91	275	29.1756	4.81787
WP_002524305.1	MULTISPECIES: DoxX family protein [Propionibacteriaceae]	34.7	268	29.2233	6.39209
EFT21586.1	heavy metal-associated domain protein [Propionibacterium acnes HL045PA1]	34.62	130	12.9317	5.22412
EFT20124.1	ribonucleoside-diphosphate reductase, adenosylcobalamin-dependent [Propionibacterium acnes HL045PA1]	34.53	950	103.873	5.26221
WP_002515485.1	MULTISPECIES: hypothetical protein [Propionibacteriaceae]	34.52	168	17.8752	5.19873
EFT21062.1	FHA domain protein [Propionibacterium acnes HL045PA1]	34.5	229	25.1462	6.44287
EFT21540.1	hypothetical protein HMPREF9566_00647 [Propionibacterium acnes HL045PA1]	34.45	328	35.7231	4.85596
EFT19615.1	30S ribosomal protein S17 [Propionibacterium acnes HL045PA1]	34.44	90	10.4456	10.2134
EFT20566.1	periplasmic binding protein [Propionibacterium acnes HL045PA1]	34.42	337	35.4052	8.76318
EFT19684.1	hydrolase, P-loop family [Propionibacterium acnes HL045PA1]	34.34	297	30.7598	4.53857
EFT20490.1	ACT domain protein [Propionibacterium acnes HL045PA1]	34.3	172	18.3715	4.77979
EFT20551.1	dihydrodipicolinate synthase [Propionibacterium acnes HL045PA1]	34.13	293	30.6707	4.93213
EFT19916.1	threonine synthase [Propionibacterium acnes HL045PA1]	34.08	358	37.4223	5.14795
EFT20820.1	succinate dehydrogenase or fumarate reductase, flavoprotein subunit [Propionibacterium acnes HL045PA1]	34.07	675	75.7144	6.58057
EFT20612.1	cytosol aminopeptidase family, catalytic domain protein [Propionibacterium acnes HL045PA1]	34.06	508	52.0522	5.04639
EFT20597.1	hypothetical protein HMPREF9566_01691 [Propionibacterium acnes HL045PA1]	33.98	256	28.1312	10.2866
EFT22070.1	deoxyribose-phosphate aldolase [Propionibacterium acnes HL045PA1]	33.93	224	22.9948	5.42725
EFT20272.1	adenine phosphoribosyltransferase [Propionibacterium acnes HL045PA1]	33.9	177	18.3547	4.76709
EFT21940.1	hydrolase, alpha/beta domain protein [Propionibacterium acnes HL045PA1]	33.73	415	46.1073	5.51611
EFT21109.1	hypothetical protein HMPREF9566_00743 [Propionibacterium acnes HL045PA1]	33.71	178	18.1967	8.67529
WP_002548210.1	MULTISPECIES: ferrochelatase [Propionibacteriaceae]	33.67	683	73.9987	5.12256
EFT21648.1	putative sugar-binding domain protein [Propionibacterium acnes HL045PA1]	33.65	315	33.5603	7.1958
EFT20172.1	putative tryptophan 2,3-dioxygenase [Propionibacterium acnes HL045PA1]	33.41	458	50.7493	5.38916
EFT20711.1	hypothetical protein HMPREF9566_01511 [Propionibacterium acnes HL045PA1]	33.33	429	47.0956	5.42725
EFT20340.1	ATPase family associated with various cellular activities (AAA) [Propionibacterium acnes HL045PA1]	33.33	318	34.395	6.96143
EFT20585.1	glutamine synthetase, type I [Propionibacterium acnes HL045PA1]	33.19	473	53.2083	5.30029
EFT20660.1	cysteine desulfurase, SufS subfamily [Propionibacterium acnes HL045PA1]	33.17	413	44.4723	5.36377
EFT20079.1	putative beta-ketoacyl-acyl-carrier-protein synthase II [Propionibacterium acnes HL045PA1]	33.1	423	43.757	5.13525
WP_002513867.1	MULTISPECIES: RNA polymerase-binding protein RbpA [Propionibacteriaceae]	33.05	118	12.9215	7.34229
EFT19519.1	putative mannose-1-phosphate guanylyltransferase/mannose-6-phosphate isomerase [Propionibacterium acnes HL045PA1]	32.96	358	38.3005	5.30029
EFT20921.1	amidophosphoribosyltransferase [Propionibacterium acnes HL045PA1]	32.93	495	53.2109	5.89697
EFT19762.1	cell division ATP-binding protein FtsE [Propionibacterium acnes HL045PA1]	32.89	228	25.5515	9.61279
EFT20101.1	orotate phosphoribosyltransferase [Propionibacterium acnes HL045PA1]	32.87	216	23.0188	5.5415
EFT19671.1	glutamine-fructose-6-phosphate transaminase (isomerizing) [Propionibacterium acnes HL045PA1]	32.85	615	66.994	5.32568
EFT21324.1	cobalt transport protein [Propionibacterium acnes HL045PA1]	32.64	144	14.8906	5.31299
EFT22124.1	adenylosuccinate synthase [Propionibacterium acnes HL045PA1]	32.41	432	47.33	5.32568
EFT20550.1	O-methyltransferase [Propionibacterium acnes HL045PA1]	32.26	217	23.3181	4.67822
EFT19778.1	pyrimidine-nucleoside phosphorylase [Propionibacterium acnes HL045PA1]	32.17	429	44.6637	4.98291
EFT20179.1	threonine--tRNA ligase [Propionibacterium acnes HL045PA1]	31.93	689	77.2639	5.8208
EFT21682.1	D-ala D-ala ligase N-terminal domain protein [Propionibacterium acnes HL045PA1]	31.75	315	32.7239	5.021
EFT20530.1	phosphoribosyl transferase domain protein [Propionibacterium acnes HL045PA1]	31.74	167	18.3105	4.729
EFT21243.1	CarD-like protein [Propionibacterium acnes HL045PA1]	31.68	161	18.1987	5.49072
EFT22061.1	succinate CoA transferase [Propionibacterium acnes HL045PA1]	31.55	504	55.0115	5.90967
EFT20278.1	histidine--tRNA ligase [Propionibacterium acnes HL045PA1]	31.28	454	50.2328	6.20166
EFT21147.1	ATP-dependent metallopeptidase HflB [Propionibacterium acnes HL045PA1]	31.1	717	77.1837	5.56689
EFT20862.1	ATP phosphoribosyltransferase [Propionibacterium acnes HL045PA1]	30.99	284	30.5918	5.05908
EFT19896.1	ATP synthase F1, epsilon subunit [Propionibacterium acnes HL045PA1]	30.82	146	16.0202	5.5542
EFT21929.1	uracil phosphoribosyltransferase [Propionibacterium acnes HL045PA1]	30.77	208	22.6387	5.16064
EFT21197.1	hypothetical protein HMPREF9566_00832 [Propionibacterium acnes HL045PA1]	30.66	212	23.1587	5.59229
EFT20945.1	dihydroxyacetone kinase, DhaK subunit [Propionibacterium acnes HL045PA1]	30.63	333	34.6556	4.98291
EFT19932.1	putative phosphoglycerate dehydrogenase [Propionibacterium acnes HL045PA1]	30.56	396	42.773	5.59229
EFT20658.1	hypothetical protein HMPREF9566_01456 [Propionibacterium acnes HL045PA1]	30.51	118	12.9515	4.05615
EFT19871.1	HAD hydrolase, family IIB [Propionibacterium acnes HL045PA1]	30.5	282	30.6944	5.04639
EFT21061.1	FHA domain protein [Propionibacterium acnes HL045PA1]	30.25	162	17.7773	9.5542
EFT19705.1	serine O-acetyltransferase [Propionibacterium acnes HL045PA1]	30	190	20.359	9.84717
EFT21399.1	putative regulatory protein (CxxC_CxxC_SSSS) [Propionibacterium acnes HL045PA1]	30	100	10.3508	5.37646
EFT22044.1	hypothetical protein HMPREF9566_00153 [Propionibacterium acnes HL045PA1]	29.96	227	23.4955	10.1401
EFT20790.1	hypothetical protein HMPREF9566_01406 [Propionibacterium acnes HL045PA1]	29.78	178	19.5229	5.021
EFT22067.1	pyruvate, phosphate dikinase [Propionibacterium acnes HL045PA1]	29.67	883	96.4148	4.97021
EFT20819.1	succinate dehydrogenase/fumarate reductase iron-sulfur subunit [Propionibacterium acnes HL045PA1]	29.57	257	27.5455	6.39209
EFT21518.1	pyridine nucleotide-disulfide oxidoreductase [Propionibacterium acnes HL045PA1]	29.57	460	49.6044	5.88428
EFT19517.1	glycosyltransferase, group 2 family protein [Propionibacterium acnes HL045PA1]	29.41	340	36.7272	8.57275
EFT21279.1	hypothetical protein HMPREF9566_00914 [Propionibacterium acnes HL045PA1]	29.35	184	20.265	9.75928
EFT21840.1	hypothetical protein HMPREF9566_00582 [Propionibacterium acnes HL045PA1]	29.31	174	19.9241	6.30322
EFT20345.1	UDP-N-acetylmuramoyl-L-alanyl-D-glutamate--2,6-diaminopimelate ligase [Propionibacterium acnes HL045PA1]	29.26	499	52.2162	4.93213
EFT20627.1	Glu/Leu/Phe/Val dehydrogenase, dimerization domain protein [Propionibacterium acnes HL045PA1]	29.21	445	48.1119	5.22412
EFT22078.1	chaperone protein DnaJ [Propionibacterium acnes HL045PA1]	29.21	380	40.5873	8.5874
EFT20406.1	phosphoglycerate mutase family protein [Propionibacterium acnes HL045PA1]	29.03	248	26.9457	6.12549
EFT20100.1	orotidine 5'-phosphate decarboxylase [Propionibacterium acnes HL045PA1]	28.81	236	24.3475	5.41455
EFT20757.1	hypothetical protein HMPREF9566_01373 [Propionibacterium acnes HL045PA1]	28.37	557	60.8078	5.57959
EFT19852.1	ribulose-phosphate 3-epimerase [Propionibacterium acnes HL045PA1]	28.25	223	24.1126	6.29053
EFT21508.1	transcriptional regulator, DeoR family [Propionibacterium acnes HL045PA1]	28.06	253	26.9028	6.85889
EFT21009.1	antioxidant, AhpC/TSA family [Propionibacterium acnes HL045PA1]	27.95	161	17.4208	5.90967
WP_002522398.1	MULTISPECIES: universal stress protein [Propionibacteriaceae]	27.82	284	29.2281	5.94775
EFT20283.1	hypothetical protein HMPREF9566_02214 [Propionibacterium acnes HL045PA1]	27.81	356	40.1423	5.31299
EFT20474.1	aminopeptidase I zinc metalloprotease (M18) [Propionibacterium acnes HL045PA1]	27.8	428	45.9351	6.16357
EFT20647.1	putative enoyl-(acyl carrier protein) reductase [Propionibacterium acnes HL045PA1]	27.63	257	27.214	5.18604
EFT20297.1	translation elongation factor P [Propionibacterium acnes HL045PA1]	27.51	189	21.1367	5.07178
EFT21718.1	lactate/malate dehydrogenase, NAD binding domain protein [Propionibacterium acnes HL045PA1]	27.49	331	34.7058	5.92236
EFT19584.1	phosphoglucomutase/phosphomannomutase, alpha/beta/alpha domain II [Propionibacterium acnes HL045PA1]	27.42	558	59.261	5.18604
EFT21815.1	catalase [Propionibacterium acnes HL045PA1]	27.33	483	54.3092	5.51611
EFT20533.1	putative NAD(P)(+) transhydrogenase (AB-specific), alpha subunit [Propionibacterium acnes HL045PA1]	27.27	352	36.6968	4.89404
EFT19513.1	phosphoribosylaminoimidazole carboxylase, catalytic subunit [Propionibacterium acnes HL045PA1]	27.04	196	20.3726	8.49951
EFT20841.1	ABC transporter, solute-binding protein [Propionibacterium acnes HL045PA1]	26.83	436	47.4521	8.30908
EFT19622.1	ribosomal protein L18 [Propionibacterium acnes HL045PA1]	26.77	127	13.6924	10.9312
EFT21142.1	inorganic diphosphatase [Propionibacterium acnes HL045PA1]	26.63	184	20.7478	4.42432
EFT21284.1	ABC transporter, ATP-binding protein [Propionibacterium acnes HL045PA1]	26.5	366	39.6844	5.40186
EFT22020.1	cellulase (glycosyl hydrolase family 5) [Propionibacterium acnes HL045PA1]	26.4	500	54.0388	6.7124
EFT19775.1	transcriptional regulator, IclR family, C-terminal domain protein [Propionibacterium acnes HL045PA1]	26.36	239	24.9494	10.814
WP_002514214.1	MULTISPECIES: tyrosine--tRNA ligase [Propionibacteriaceae]	26.32	418	46.2426	5.73193
EFT20440.1	hypothetical protein HMPREF9566_01722 [Propionibacterium acnes HL045PA1]	26.15	218	23.1003	6.03662
EFT21238.1	phosphocarrier, HPr family [Propionibacterium acnes HL045PA1]	26.14	88	9.00556	4.75439
EFT19725.1	ribosomal protein S12 [Propionibacterium acnes HL045PA1]	26.02	123	13.6256	11.5024
EFT21329.1	cob(I)yrinic acid a,c-diamide adenosyltransferase [Propionibacterium acnes HL045PA1]	25.98	204	22.7624	5.57959
EFT20308.1	hypothetical protein HMPREF9566_02239 [Propionibacterium acnes HL045PA1]	25.78	256	27.1835	9.21729
EFT21191.1	glutamyl-tRNAGlu reductase domain protein [Propionibacterium acnes HL045PA1]	25.78	446	47.105	5.21143
EFT21580.1	oxidoreductase, short chain dehydrogenase/reductase family protein [Propionibacterium acnes HL045PA1]	25.65	269	29.1699	6.31592
EFT20210.1	phosphoglucomutase, alpha-D-glucose phosphate-specific [Propionibacterium acnes HL045PA1]	25.6	543	58.451	5.0083
EFT21595.1	4-phosphoerythronate dehydrogenase [Propionibacterium acnes HL045PA1]	25.55	321	34.1026	5.09717
EFT20431.1	glutamate-5-semialdehyde dehydrogenase [Propionibacterium acnes HL045PA1]	25.54	415	44.0356	5.23682
EFT21649.1	trypsin [Propionibacterium acnes HL045PA1]	25.51	341	33.8934	9.11475
EFT21054.1	lysine--tRNA ligase [Propionibacterium acnes HL045PA1]	25.51	494	55.2002	5.021
EFT19515.1	cell envelope-like function transcriptional attenuator common domain protein [Propionibacterium acnes HL045PA1]	25.49	306	32.9362	9.53955
EFT20964.1	NADH dehydrogenase subunit D [Propionibacterium acnes HL045PA1]	25.4	433	47.9817	5.09717
EFT20803.1	TENA/THI-4 family protein [Propionibacterium acnes HL045PA1]	25.1	239	26.6043	4.62744
EFT20026.1	prolyl aminopeptidase [Propionibacterium acnes HL045PA1]	25.07	335	37.7714	4.86865
EFT21185.1	glutamate-1-semialdehyde-2,1-aminomutase [Propionibacterium acnes HL045PA1]	25	436	45.4128	4.94482
EFT20303.1	methionine adenosyltransferase [Propionibacterium acnes HL045PA1]	24.94	397	42.2241	5.04639
EFT21913.1	NAD(P)H quinone oxidoreductase, PIG3 family [Propionibacterium acnes HL045PA1]	24.92	333	35.1973	5.43994
EFT20371.1	sortase family protein [Propionibacterium acnes HL045PA1]	24.88	217	22.9047	9.26123
EFT21521.1	hypothetical protein HMPREF9566_00628 [Propionibacterium acnes HL045PA1]	24.82	137	15.2666	4.91943
EFT21443.1	UDP-N-acetylglucosamine diphosphorylase/glucosamine-1-phosphate N-acetyltransferase [Propionibacterium acnes HL045PA1]	24.77	432	45.7321	4.81787
EFT21271.1	RNA methyltransferase, TrmH family, group 3 [Propionibacterium acnes HL045PA1]	24.53	318	32.8451	10.0229
EFT19573.1	basic membrane protein [Propionibacterium acnes HL045PA1]	24.53	318	33.472	8.1333
EFT21104.1	endoribonuclease L-PSP [Propionibacterium acnes HL045PA1]	24.5	151	14.9469	4.80518
EFT20666.1	ABC transporter, solute-binding protein [Propionibacterium acnes HL045PA1]	24.46	368	39.7604	8.45557
EFT21513.1	UDP-N-acetylglucosamine 2-epimerase [Propionibacterium acnes HL045PA1]	24.37	357	38.4964	5.36377
EFT21294.1	glycine C-acetyltransferase [Propionibacterium acnes HL045PA1]	24.37	394	42.8816	5.36377
EFT21205.1	uroporphyrinogen-III synthase [Propionibacterium acnes HL045PA1]	24.34	571	60.584	5.2876
WP_002516995.1	MULTISPECIES: translation initiation factor IF-2 [Propionibacteriaceae]	24.27	964	101.332	8.63135
EFT19599.1	glutamate--tRNA ligase [Propionibacterium acnes HL045PA1]	24.15	472	53.6473	5.22412
EFT19598.1	glutamine--tRNA ligase [Propionibacterium acnes HL045PA1]	24.07	565	63.8036	5.78271
EFT21541.1	putative streptolysin associated protein SagB [Propionibacterium acnes HL045PA1]	24.01	304	32.5824	7.41553
EFT20351.1	UDP-N-acetylmuramate--L-alanine ligase [Propionibacterium acnes HL045PA1]	23.78	471	49.4491	5.04639
EFT20441.1	IMP dehydrogenase family protein [Propionibacterium acnes HL045PA1]	23.73	493	52.9616	5.8208
EFT19568.1	isocitrate dehydrogenase, NADP-dependent [Propionibacterium acnes HL045PA1]	23.57	734	79.8891	4.89404
EFT21387.1	putative phosphoserine transaminase [Propionibacterium acnes HL045PA1]	23.51	387	42.0083	5.03369
EFT21195.1	DNA repair protein RadA [Propionibacterium acnes HL045PA1]	23.44	465	49.1878	8.6167
WP_002515854.1	MULTISPECIES: glycosyltransferase family 4 protein [Propionibacteriaceae]	23.18	371	39.9527	7.18115
EFT21161.1	putative cell division topological specificity factor MinE [Propionibacterium acnes HL045PA1]	23.11	225	24.862	8.71924
WP_002548047.1	MULTISPECIES: histidinol-phosphate transaminase [Propionibacteriaceae]	23.01	352	38.4166	5.19873
EFT21232.1	D-tyrosyl-tRNA(Tyr) deacylase [Propionibacterium acnes HL045PA1]	22.76	145	15.4091	6.16357
EFT21539.1	putative YcaO-like family [Propionibacterium acnes HL045PA1]	22.62	442	48.3883	6.53662
EFT21638.1	hypothetical protein HMPREF9566_00379 [Propionibacterium acnes HL045PA1]	22.61	230	24.578	4.39893
EFT21245.1	response regulator receiver domain protein [Propionibacterium acnes HL045PA1]	22.57	226	25.1562	5.74463
EFT20287.1	alanine--tRNA ligase [Propionibacterium acnes HL045PA1]	22.53	892	95.7476	5.21143
EFT20132.1	RNA polymerase sigma factor RpoD [Propionibacterium acnes HL045PA1]	22.5	511	55.6427	6.41748
EFT19850.1	preprotein translocase, SecA subunit [Propionibacterium acnes HL045PA1]	22.49	898	101.327	5.26221
EFT21967.1	aspartate kinase, monofunctional class [Propionibacterium acnes HL045PA1]	22.41	424	44.8349	5.10986
EFT20042.1	glycine--tRNA ligase [Propionibacterium acnes HL045PA1]	22.33	506	57.1606	6.99072
WP_002547930.1	MULTISPECIES: TrkA family potassium uptake protein [Propionibacteriaceae]	22.27	220	24.1286	6.56592
EFT21593.1	glycerol-3-phosphate dehydrogenase, anaerobic, B subunit [Propionibacterium acnes HL045PA1]	22.15	447	46.4583	6.21436
EFT20248.1	N-acetylmuramic acid 6-phosphate etherase [Propionibacterium acnes HL045PA1]	22.04	304	31.2779	5.23682
EFT21765.1	response regulator receiver domain protein [Propionibacterium acnes HL045PA1]	22.02	218	23.8456	5.07178
WP_002517883.1	MULTISPECIES: transcriptional regulator NrdR [Propionibacteriaceae]	22.02	168	19.3238	8.26514
EFT21314.1	precorrin-4 C(11)-methyltransferase [Propionibacterium acnes HL045PA1]	21.98	323	35.0267	6.04932
EFT20265.1	DNA-binding regulatory protein, YebC/PmpR family [Propionibacterium acnes HL045PA1]	21.97	264	28.7785	4.77979
WP_002517988.1	MULTISPECIES: methionyl-tRNA formyltransferase [Propionibacteriaceae]	21.9	315	33.0754	5.51611
EFT21302.1	oxidoreductase, zinc-binding dehydrogenase family protein [Propionibacterium acnes HL045PA1]	21.89	338	36.165	5.12256
EFT19883.1	dihydrolipoyl dehydrogenase [Propionibacterium acnes HL045PA1]	21.84	467	49.6976	5.65576
EFT21686.1	CobQ/CobB/MinD/ParA nucleotide binding domain protein [Propionibacterium acnes HL045PA1]	21.82	330	35.4802	5.57959
EFT20683.1	Anticodon-binding domain protein [Propionibacterium acnes HL045PA1]	21.72	870	97.2608	5.23682
EFT19851.1	hypothetical protein HMPREF9566_02240 [Propionibacterium acnes HL045PA1]	21.71	281	29.8242	9.65674
EFT20044.1	succinate dehydrogenase or fumarate reductase, flavoprotein subunit [Propionibacterium acnes HL045PA1]	21.69	710	78.0746	7.97217
EFT19803.1	CTP synthase [Propionibacterium acnes HL045PA1]	21.53	562	60.6502	6.7417
EFT20615.1	hypothetical protein HMPREF9566_01709 [Propionibacterium acnes HL045PA1]	21.51	251	28.1999	11.1216
EFT21448.1	ribosomal protein L25, Ctc-form [Propionibacterium acnes HL045PA1]	21.46	205	22.3085	4.65283
EFT21716.1	DNA gyrase, A subunit [Propionibacterium acnes HL045PA1]	21.44	891	98.6689	5.38916
EFT22126.1	adenylosuccinate lyase [Propionibacterium acnes HL045PA1]	21.38	477	52.1836	5.22412
EFT21496.1	hypothetical protein HMPREF9566_00603 [Propionibacterium acnes HL045PA1]	21.32	258	26.9079	8.39697
EFT20434.1	iojap-like protein [Propionibacterium acnes HL045PA1]	20.9	134	15.2307	4.93213
EFT20018.1	hypothetical protein HMPREF9566_01943 [Propionibacterium acnes HL045PA1]	20.74	405	43.1674	5.93506
EFT21229.1	polyphosphate kinase 1 [Propionibacterium acnes HL045PA1]	20.68	701	79.1366	6.1001
EFT20719.1	acyl-CoA thioester hydrolase, YbgC/YbaW family [Propionibacterium acnes HL045PA1]	20.28	281	30.8817	6.41748
EFT20342.1	S-adenosyl-methyltransferase MraW [Propionibacterium acnes HL045PA1]	20.18	337	37.1954	6.40479
EFT20976.1	polyprenyl synthetase [Propionibacterium acnes HL045PA1]	20.06	324	34.6627	4.85596
EFT21233.1	hypothetical protein HMPREF9566_00868 [Propionibacterium acnes HL045PA1]	19.88	166	18.6439	4.53857
EFT19827.1	putative hydrolase [Propionibacterium acnes HL045PA1]	19.87	453	49.9688	4.7417
EFT20721.1	AMP-binding enzyme [Propionibacterium acnes HL045PA1]	19.84	635	69.5205	7.06396
EFT20429.1	Obg family GTPase CgtA [Propionibacterium acnes HL045PA1]	19.8	505	53.8627	5.14795
EFT21543.1	ABC transporter, ATP-binding protein [Propionibacterium acnes HL045PA1]	19.75	314	33.4621	5.46533
WP_002516545.1	MULTISPECIES: 5-(carboxyamino)imidazole ribonucleotide synthase [Propionibacteriaceae]	19.74	390	41.9267	5.04639
EFT21974.1	polysaccharide deacetylase [Propionibacterium acnes HL045PA1]	19.52	497	52.4857	8.85107
EFT20874.1	hypothetical protein HMPREF9566_01281 [Propionibacterium acnes HL045PA1]	19.5	159	17.1097	4.90674
EFT21685.1	ParB-like protein [Propionibacterium acnes HL045PA1]	19.48	308	34.4227	5.10986
EFT19894.1	ATP:cob(I)alamin adenosyltransferase [Propionibacterium acnes HL045PA1]	19.46	221	24.0792	4.80518
EFT19908.1	Sua5/YciO/YrdC/YwlC family protein [Propionibacterium acnes HL045PA1]	19.31	290	30.0027	4.23389
EFT20159.1	TrkA N-terminal domain protein [Propionibacterium acnes HL045PA1]	19.18	219	23.8353	4.90674
WP_023031405.1	MULTISPECIES: long-chain fatty acid--CoA ligase [Propionibacteriaceae]	18.94	644	70.9008	6.0874
EFT22125.1	phosphoribosylamine--glycine ligase [Propionibacterium acnes HL045PA1]	18.91	439	45.3094	4.83057
EFT20690.1	endopeptidase Clp [Propionibacterium acnes HL045PA1]	18.91	201	21.6145	4.86865
EFT20689.1	endopeptidase Clp [Propionibacterium acnes HL045PA1]	18.85	244	26.6353	4.89404
EFT21194.1	hypothetical protein HMPREF9566_00829 [Propionibacterium acnes HL045PA1]	18.85	366	40.2009	6.25244
EFT20455.1	oxidoreductase, aldo/keto reductase family protein [Propionibacterium acnes HL045PA1]	18.82	287	31.525	5.30029
EFT20228.1	hypothetical protein HMPREF9566_02159 [Propionibacterium acnes HL045PA1]	18.72	203	21.8489	4.41162
EFT20118.1	diaminopimelate epimerase [Propionibacterium acnes HL045PA1]	18.68	273	29.7795	5.45264
EFT20261.1	histidinol-phosphate transaminase [Propionibacterium acnes HL045PA1]	18.62	376	41.0743	5.59229
WP_002522288.1	MULTISPECIES: hypothetical protein [Propionibacteriaceae]	18.51	308	32.481	5.80811
EFT21579.1	apurinic endonuclease (APN1) [Propionibacterium acnes HL045PA1]	18.49	265	27.75	5.35107
EFT20264.1	bifunctional HisA/TrpF protein [Propionibacterium acnes HL045PA1]	18.43	255	26.8308	4.88135
EFT21173.1	TIGR01777 family protein [Propionibacterium acnes HL045PA1]	18.39	299	32.4735	6.94678
EFT19800.1	CobQ/CobB/MinD/ParA nucleotide binding domain protein [Propionibacterium acnes HL045PA1]	18.36	305	32.939	4.90674
EFT21474.1	putative dihydroorotate dehydrogenase 2 [Propionibacterium acnes HL045PA1]	18.35	327	34.6635	4.64014
EFT21033.1	aminotransferase, class I/II [Propionibacterium acnes HL045PA1]	18.29	421	45.7423	6.26514
EFT21395.1	UTP--glucose-1-phosphate uridylyltransferase [Propionibacterium acnes HL045PA1]	18.28	465	51.1487	4.79248
EFT21966.1	transglycosylase [Propionibacterium acnes HL045PA1]	18.1	840	88.7836	9.34912
EFT21047.1	bacterial cytochrome ubiquinol oxidase [Propionibacterium acnes HL045PA1]	17.98	506	55.839	8.73389
EFT19574.1	ABC transporter, ATP-binding protein [Propionibacterium acnes HL045PA1]	17.96	529	56.7655	5.35107
EFT19495.1	TQXA domain protein [Propionibacterium acnes HL045PA1]	17.92	452	47.897	5.52881
EFT20922.1	phosphoribosylformylglycinamidine cyclo-ligase [Propionibacterium acnes HL045PA1]	17.75	355	37.0406	4.71631
EFT21236.1	oxidoreductase, short chain dehydrogenase/reductase family protein [Propionibacterium acnes HL045PA1]	17.55	245	25.701	5.42725
EFT20966.1	NADH oxidoreductase (quinone), F subunit [Propionibacterium acnes HL045PA1]	17.34	444	48.5162	6.06201
EFT19567.1	putative formyltetrahydrofolate deformylase [Propionibacterium acnes HL045PA1]	17.31	283	31.1939	6.45557
EFT21471.1	glycosyltransferase, group 1 family protein [Propionibacterium acnes HL045PA1]	17.14	391	43.0726	8.93896
EFT20816.1	signal peptidase I [Propionibacterium acnes HL045PA1]	16.79	274	29.6701	8.07471
EFT21558.1	serine--tRNA ligase [Propionibacterium acnes HL045PA1]	16.75	424	46.5027	5.23682
WP_002518103.1	MULTISPECIES: oligopeptide transporter, OPT family [Propionibacteriaceae]	16.62	662	68.0239	8.92432
EFT22068.1	FHA domain protein [Propionibacterium acnes HL045PA1]	16.62	391	41.1582	4.48779
EFT21661.1	transketolase [Propionibacterium acnes HL045PA1]	16.59	687	73.7858	5.0083
EFT20011.1	putative chaperone protein DnaJ [Propionibacterium acnes HL045PA1]	16.58	392	41.8327	6.37939
EFT22069.1	hypothetical protein HMPREF9566_00179 [Propionibacterium acnes HL045PA1]	16.53	242	26.9662	5.21143
EFT19881.1	putative UDP-N-acetylglucosamine 1-carboxyvinyltransferase [Propionibacterium acnes HL045PA1]	16.43	487	53.7019	5.37646
EFT20967.1	NADH dehydrogenase (quinone), G subunit [Propionibacterium acnes HL045PA1]	16.38	812	86.5499	5.68115
EFT20335.1	glycine cleavage system H protein [Propionibacterium acnes HL045PA1]	16.26	123	12.9532	3.95459
EFT20094.1	aspartate carbamoyltransferase [Propionibacterium acnes HL045PA1]	16.24	314	34.7149	5.49072
EFT20481.1	DJ-1/PfpI family protein [Propionibacterium acnes HL045PA1]	16.16	229	24.4872	4.99561
EFT20914.1	phosphoribosylformylglycinamidine synthase II [Propionibacterium acnes HL045PA1]	16.13	750	79.3124	4.67822
EFT20280.1	acetyltransferase, GNAT family [Propionibacterium acnes HL045PA1]	16.04	187	21.2747	7.45947
WP_015588616.1	MULTISPECIES: 6-phosphofructokinase [Propionibacteriaceae]	15.92	402	41.9901	7.7085
EFT21505.1	putative ATP synthase F0, A subunit [Propionibacterium acnes HL045PA1]	15.82	670	68.1567	6.53662
EFT20730.1	hypothetical protein HMPREF9566_01530 [Propionibacterium acnes HL045PA1]	15.78	621	66.9683	4.93213
EFT21700.1	R3H domain protein [Propionibacterium acnes HL045PA1]	15.76	203	22.2115	4.17041
EFT21052.1	DNA-binding helix-turn-helix protein [Propionibacterium acnes HL045PA1]	15.72	369	41.545	5.88428
EFT20768.1	glycine betaine/L-proline transport ATP binding subunit [Propionibacterium acnes HL045PA1]	15.72	439	48.225	5.41455
WP_002550607.1	MULTISPECIES: cysteine--tRNA ligase [Propionibacteriaceae]	15.55	476	52.6869	5.88428
EFT20854.1	phenylalanine--tRNA ligase, beta subunit [Propionibacterium acnes HL045PA1]	15.49	839	89.1879	5.14795
EFT19587.1	hypothetical protein HMPREF9566_02627 [Propionibacterium acnes HL045PA1]	15.42	240	26.4061	5.22412
EFT20593.1	PTS system, glucose subfamily, IIA component [Propionibacterium acnes HL045PA1]	15.24	164	16.8165	4.41162
EFT20152.1	hypothetical protein HMPREF9566_02079 [Propionibacterium acnes HL045PA1]	15.04	359	38.5269	5.08447
WP_002519413.1	MULTISPECIES: argininosuccinate lyase [Propionibacteriaceae]	14.96	468	50.4988	5.14795
EFT21963.1	ABC transporter, substrate-binding protein, family 5 [Propionibacterium acnes HL045PA1]	14.95	555	60.4679	7.56201
EFT19506.1	carboxyl transferase domain protein [Propionibacterium acnes HL045PA1]	14.89	524	57.2623	5.49072
EFT21678.1	hypothetical protein HMPREF9566_00419 [Propionibacterium acnes HL045PA1]	14.83	1126	125.276	5.33838
EFT20912.1	membrane alanyl aminopeptidase [Propionibacterium acnes HL045PA1]	14.81	844	94.3516	5.5542
EFT20201.1	hypothetical protein HMPREF9566_02132 [Propionibacterium acnes HL045PA1]	14.79	338	37.0086	4.70361
EFT19990.1	ribosomal protein S20 [Propionibacterium acnes HL045PA1]	14.77	88	9.69442	11.6929
EFT22122.1	transcriptional regulator, GntR family [Propionibacterium acnes HL045PA1]	14.75	244	26.7915	5.8208
EFT20346.1	UDP-N-acetylmuramoyl-tripeptide--D-alanyl-D-alanine ligase [Propionibacterium acnes HL045PA1]	14.64	485	51.315	5.31299
EFT20325.1	polyprenyl synthetase [Propionibacterium acnes HL045PA1]	14.52	365	39.2005	5.09717
EFT20419.1	nucleoside diphosphate kinase [Propionibacterium acnes HL045PA1]	14.49	138	15.3429	6.39209
EFT21627.1	nucleotidyl transferase [Propionibacterium acnes HL045PA1]	14.39	278	30.2211	4.76709
WP_002550628.1	MULTISPECIES: S-ribosylhomocysteine lyase [Propionibacteriaceae]	14.29	154	17.0842	5.63037
EFT20737.1	glycosyl hydrolase family 3 N-terminal domain protein [Propionibacterium acnes HL045PA1]	14.24	344	36.475	9.08545
EFT21494.1	hypothetical protein HMPREF9566_00601 [Propionibacterium acnes HL045PA1]	14.13	375	42.1834	6.69775
WP_002547844.1	MULTISPECIES: DNA-binding response regulator [Propionibacteriaceae]	13.99	143	14.8614	4.86865
EFT19682.1	DEAD/DEAH box helicase [Propionibacterium acnes HL045PA1]	13.85	491	52.5051	8.11865
EFT19985.1	leucine--tRNA ligase [Propionibacterium acnes HL045PA1]	13.68	826	92.3907	5.17334
EFT20491.1	oxidoreductase, aldo/keto reductase family protein [Propionibacterium acnes HL045PA1]	13.66	322	34.8244	4.83057
WP_032496461.1	MULTISPECIES: formate--tetrahydrofolate ligase [Propionibacteriaceae]	13.63	565	59.8549	6.43018
EFT20077.1	pyridoxal phosphate enzyme, YggS family [Propionibacterium acnes HL045PA1]	13.13	198	21.785	5.10986
EFT21706.1	chromosomal replication initiator protein DnaA [Propionibacterium acnes HL045PA1]	13.08	474	53.2554	5.31299
EFT19910.1	peptide chain release factor 1 [Propionibacterium acnes HL045PA1]	13.02	361	39.8082	5.32568
EFT20054.1	putative alpha,alpha-trehalose-phosphate synthase (UDP-forming) [Propionibacterium acnes HL045PA1]	12.85	467	52.8332	6.43018
EFT20970.1	NADH-ubiquinone/plastoquinone oxidoreductase chain 6 [Propionibacterium acnes HL045PA1]	12.68	284	29.6209	7.66455
EFT21401.1	MoeA N-terminal region (domain I and II) [Propionibacterium acnes HL045PA1]	12.64	435	45.5819	5.14795
EFT19559.1	phosphoribosylaminoimidazolecarboxamide formyltransferase/IMP cyclohydrolase [Propionibacterium acnes HL045PA1]	12.6	516	54.9575	5.40186
EFT21124.1	DNA topoisomerase I [Propionibacterium acnes HL045PA1]	12.59	929	102.545	6.99072
WP_002516074.1	MULTISPECIES: glycerophosphoryl diester phosphodiesterase [Propionibacteriaceae]	12.5	248	27.3708	5.07178
EFT20577.1	glutamine synthetase, beta-grasp domain protein [Propionibacterium acnes HL045PA1]	12.47	433	48.2198	5.36377
EFT21886.1	Ribbon-helix-helix protein, CopG family [Propionibacterium acnes HL045PA1]	11.94	201	21.8183	10.4038
EFT22132.1	BadF/BadG/BcrA/BcrD ATPase family protein [Propionibacterium acnes HL045PA1]	11.67	317	32.9196	5.32568
EFT19808.1	NAD(+)/NADH kinase [Propionibacterium acnes HL045PA1]	11.64	318	34.8906	6.13818
EFT19500.1	oxidoreductase, short chain dehydrogenase/reductase family protein [Propionibacterium acnes HL045PA1]	11.48	244	25.9775	6.21436
EFT20164.1	aconitate hydratase 1 [Propionibacterium acnes HL045PA1]	11.26	888	96.3455	4.89404
EFT19841.1	hypothetical protein HMPREF9566_02354 [Propionibacterium acnes HL045PA1]	11.17	188	20.8029	5.16064
EFT21850.1	peptidase M16 inactive domain protein [Propionibacterium acnes HL045PA1]	11.11	423	45.718	5.16064
EFT21812.1	putative aspartate ammonia-lyase [Propionibacterium acnes HL045PA1]	11.09	451	49.1785	4.83057
EFT20714.1	membrane alanyl aminopeptidase [Propionibacterium acnes HL045PA1]	10.92	870	96.7665	4.93213
EFT21032.1	UDP-N-acetylenolpyruvoylglucosamine reductase domain protein [Propionibacterium acnes HL045PA1]	10.9	376	39.847	5.021
EFT21714.1	mannose-6-phosphate isomerase, class I [Propionibacterium acnes HL045PA1]	10.63	395	42.082	4.80518
EFT21763.1	efflux ABC transporter, permease protein [Propionibacterium acnes HL045PA1]	10.57	823	87.1247	8.1333
EFT20217.1	1,4-alpha-glucan branching enzyme [Propionibacterium acnes HL045PA1]	10.56	644	73.5164	5.09717
EFT19765.1	FtsK/SpoIIIE family protein [Propionibacterium acnes HL045PA1]	10.53	788	84.6603	5.78271
EFT21715.1	DNA gyrase, B subunit [Propionibacterium acnes HL045PA1]	10.51	685	76.0064	5.18604
WP_002550824.1	MULTISPECIES: tryptophan--tRNA ligase [Propionibacteriaceae]	10.47	363	39.5655	6.11279
EFT20087.1	pyruvate dehydrogenase (acetyl-transferring), homodimeric type [Propionibacterium acnes HL045PA1]	10.24	928	102.753	5.5415
EFT19920.1	oxoglutarate dehydrogenase (succinyl-transferring), E1 component [Propionibacterium acnes HL045PA1]	9.95	1236	136.695	6.7124
EFT19783.1	ketol-acid reductoisomerase [Propionibacterium acnes HL045PA1]	9.94	342	37.3436	5.23682
EFT19658.1	tRNA (guanine-N(7)-)-methyltransferase [Propionibacterium acnes HL045PA1]	9.87	223	24.5707	6.90283
EFT19864.1	ribosome biogenesis GTPase Der [Propionibacterium acnes HL045PA1]	9.87	456	49.7877	6.68311
WP_002517349.1	MULTISPECIES: CCA tRNA nucleotidyltransferase [Propionibacteriaceae]	9.62	499	56.261	6.43018
EFT21793.1	phosphorylase, glycogen/starch/alpha-glucan family [Propionibacterium acnes HL045PA1]	9.58	762	87.1385	5.22412
EFT20545.1	succinyl-diaminopimelate desuccinylase [Propionibacterium acnes HL045PA1]	9.47	359	39.4527	5.23682
WP_002515562.1	MULTISPECIES: elongation factor 4 [Propionibacteriaceae]	9.17	611	66.8268	5.41455
EFT20687.1	WD40-like protein [Propionibacterium acnes HL045PA1]	8.93	1086	118.645	5.14795
EFT21585.1	copper-exporting ATPase [Propionibacterium acnes HL045PA1]	8.91	752	77.9847	5.60498
EFT20495.1	nucleotide sugar dehydrogenase [Propionibacterium acnes HL045PA1]	8.51	376	41.4731	5.47803
EFT19931.1	histidinol-phosphate phosphatase HisN [Propionibacterium acnes HL045PA1]	8.4	262	28.381	5.36377
EFT20712.1	DNA ligase (NAD+) [Propionibacterium acnes HL045PA1]	7.84	740	80.9986	5.37646
EFT21137.1	hypothetical protein HMPREF9566_00772 [Propionibacterium acnes HL045PA1]	7.72	311	32.5799	4.81787
EFT20464.1	hypothetical protein HMPREF9566_01557 [Propionibacterium acnes HL045PA1]	7.45	671	74.0785	4.94482
WP_032496504.1	MULTISPECIES: AI-2E family transporter [Propionibacteriaceae]	7.27	344	35.7766	8.70459
EFT21058.1	penicillin-binding protein, transpeptidase domain protein [Propionibacterium acnes HL045PA1]	7.16	475	50.6475	9.53955
WP_002515617.1	MULTISPECIES: ribonuclease Y [Propionibacteriaceae]	7.01	542	59.5488	5.38916
EFT19673.1	YjeF domain protein [Propionibacterium acnes HL045PA1]	6.44	481	49.7679	4.80518
WP_002516881.1	MULTISPECIES: ABC transporter ATP-binding protein [Propionibacteriaceae]	6.39	532	57.2749	6.1001
EFT21594.1	glycerol-3-phosphate dehydrogenase, anaerobic, A subunit [Propionibacterium acnes HL045PA1]	6.07	544	59.436	5.69385
EFT20215.1	phosphotransferase system, EIIB [Propionibacterium acnes HL045PA1]	6.02	681	71.6454	5.51611
EFT19579.1	methionine--tRNA ligase [Propionibacterium acnes HL045PA1]	5.42	554	61.4523	4.99561
EFT21920.1	galactokinase [Propionibacterium acnes HL045PA1]	3.89	411	43.1786	4.99561

## Sheet: RT4 RCM
Proteins identified in the 3 replicates
RCM
Accession	Description	ΣCoverage	# AAs	MW [kDa]	calc. pI
EFT21984.1	ferritin-like protein [Propionibacterium acnes HL045PA1]	95.45	176	19.0296	4.84326
EFT21497.1	bacterial transferase hexapeptide repeat protein [Propionibacterium acnes HL045PA1]	89.76	205	21.7039	4.81787
EFT19634.1	adenylate kinase [Propionibacterium acnes HL045PA1]	88.36	189	20.8857	5.12256
EFT20016.1	DoxX family protein [Propionibacterium acnes HL045PA1]	87.22	133	13.7245	7.97217
EFT20208.1	methylmalonyl-CoA epimerase [Propionibacterium acnes HL045PA1]	84.21	152	16.7934	5.84619
EFT20412.1	glyceraldehyde-3-phosphate dehydrogenase, type I [Propionibacterium acnes HL045PA1]	83.88	335	35.9276	5.75732
EFT20309.1	hypothetical protein HMPREF9566_01734 [Propionibacterium acnes HL045PA1]	83.83	371	39.0608	6.46826
EFT20632.1	ribosome recycling factor [Propionibacterium acnes HL045PA1]	80.98	184	20.9168	5.59229
EFT20414.1	triose-phosphate isomerase [Propionibacterium acnes HL045PA1]	80.31	259	27.4409	5.03369
EFT19697.1	chaperonin GroL [Propionibacterium acnes HL045PA1]	80.04	531	56.3943	4.86865
EFT21040.1	ribosomal protein L7/L12 [Propionibacterium acnes HL045PA1]	80	130	13.6932	4.58936
EFT20413.1	phosphoglycerate kinase [Propionibacterium acnes HL045PA1]	79.6	402	42.1912	5.14795
EFT20825.1	ribosomal protein S16 [Propionibacterium acnes HL045PA1]	79.59	147	15.9462	6.59521
EFT20618.1	iron-sulfur cluster assembly accessory protein [Propionibacterium acnes HL045PA1]	79.49	117	12.4641	4.60205
EFT20661.1	FeS assembly ATPase SufC [Propionibacterium acnes HL045PA1]	78.21	257	27.9633	5.2749
EFT19595.1	translation elongation factor Tu [Propionibacterium acnes HL045PA1]	76.57	397	44.1124	5.52881
EFT20153.1	hypothetical protein HMPREF9566_02080 [Propionibacterium acnes HL045PA1]	76.53	98	11.0151	4.37354
EFT21250.1	phosphoglycerate mutase 1 family [Propionibacterium acnes HL045PA1]	73.09	249	27.9732	6.23975
EFT21559.1	hypothetical protein HMPREF9566_00300 [Propionibacterium acnes HL045PA1]	72.79	272	29.7289	5.021
EFT19593.1	succinate-CoA ligase, alpha subunit [Propionibacterium acnes HL045PA1]	72.73	297	30.5618	6.13818
EFT21039.1	ribosomal protein L10 [Propionibacterium acnes HL045PA1]	72.55	204	20.9161	5.50342
EFT22107.1	fructose-bisphosphate aldolase, class II [Propionibacterium acnes HL045PA1]	72.14	341	36.8194	5.22412
EFT21351.1	chaperonin GroL [Propionibacterium acnes HL045PA1]	71.88	544	56.8047	4.7417
EFT21503.1	oxidoreductase, short chain dehydrogenase/reductase family protein [Propionibacterium acnes HL045PA1]	71.43	266	28.5475	4.71631
EFT19621.1	ribosomal protein L6 [Propionibacterium acnes HL045PA1]	71.11	180	19.8247	9.56885
EFT21499.1	oxidoreductase, NAD-binding domain protein [Propionibacterium acnes HL045PA1]	70.91	330	35.5402	5.71924
EFT20461.1	prokaryotic transcription elongation factor, GreA/GreB domain protein [Propionibacterium acnes HL045PA1]	70.24	168	18.3008	4.41162
EFT19563.1	tetrahydrofolate dehydrogenase/cyclohydrolase, NAD(P)-binding domain protein [Propionibacterium acnes HL045PA1]	70.03	287	30.2778	6.22705
EFT20616.1	PspA/IM30 family protein [Propionibacterium acnes HL045PA1]	69.66	267	29.5078	5.30029
WP_002514883.1	MULTISPECIES: 30S ribosomal protein S7 [Propionibacteriaceae]	69.23	156	17.5734	10.3452
EFT19607.1	50S ribosomal protein L4 [Propionibacterium acnes HL045PA1]	69.1	301	32.2785	8.73389
EFT20358.1	DivIVA domain protein [Propionibacterium acnes HL045PA1]	68.98	361	40.1145	5.24951
EFT22113.1	methylmalonyl-CoA carboxyltransferase 1.3S subunit [Propionibacterium acnes HL045PA1]	68.33	120	11.6191	4.66553
EFT19535.1	DNA-binding protein HB1 [Propionibacterium acnes HL045PA1]	68.13	91	9.5822	9.81787
EFT19608.1	ribosomal protein L23 [Propionibacterium acnes HL045PA1]	67.65	102	11.3232	10.1255
EFT20310.1	peptidyl-prolyl cis-trans isomerase, cyclophilin-type [Propionibacterium acnes HL045PA1]	67.65	170	18.3522	5.73193
EFT20664.1	FeS assembly protein SufB [Propionibacterium acnes HL045PA1]	67.43	482	53.4615	5.5415
EFT20794.1	proline--tRNA ligase [Propionibacterium acnes HL045PA1]	67.3	581	63.6595	5.09717
EFT21459.1	phosphopyruvate hydratase [Propionibacterium acnes HL045PA1]	66.9	426	45.514	4.70361
EFT21163.1	hypothetical protein HMPREF9566_00798 [Propionibacterium acnes HL045PA1]	66.67	105	11.7749	8.6167
EFT20080.1	acyl carrier protein [Propionibacterium acnes HL045PA1]	66.67	81	9.0223	4.03076
EFT22076.1	chaperone protein DnaK [Propionibacterium acnes HL045PA1]	65.96	617	66.3225	4.77979
EFT19727.1	translation elongation factor G [Propionibacterium acnes HL045PA1]	65.57	697	76.5564	5.021
EFT21990.1	oxidoreductase, aldo/keto reductase family protein [Propionibacterium acnes HL045PA1]	65.57	273	29.721	4.94482
EFT20110.1	RecA protein [Propionibacterium acnes HL045PA1]	65.52	348	37.1302	5.40186
EFT19641.1	DNA-directed RNA polymerase, alpha subunit [Propionibacterium acnes HL045PA1]	65.09	338	36.8267	4.50049
EFT19605.1	ribosomal protein S10 [Propionibacterium acnes HL045PA1]	65.05	103	11.6723	9.42236
EFT19573.1	basic membrane protein [Propionibacterium acnes HL045PA1]	64.78	318	33.472	8.1333
EFT21038.1	ribosomal protein L1 [Propionibacterium acnes HL045PA1]	64.22	232	24.7229	8.95361
WP_002518130.1	MULTISPECIES: ornithine carbamoyltransferase [Propionibacteriaceae]	63.77	334	36.6294	5.94775
EFT21247.1	phosphate transport system regulatory protein PhoU [Propionibacterium acnes HL045PA1]	63.51	222	24.4103	4.81787
EFT19696.1	chaperonin GroS [Propionibacterium acnes HL045PA1]	63.27	98	10.6216	4.91943
EFT20498.1	methylmalonyl-CoA mutase, small subunit [Propionibacterium acnes HL045PA1]	63.21	636	69.0733	4.97021
EFT19642.1	ribosomal protein L17 [Propionibacterium acnes HL045PA1]	63.13	179	19.1911	9.43701
WP_002513226.1	MULTISPECIES: thioredoxin [Propionibacteriaceae]	62.81	121	13.4227	4.64014
WP_023031321.1	MULTISPECIES: pyridoxal 5'-phosphate synthase lyase subunit PdxS [Propionibacteriaceae]	62.5	304	31.7132	5.12256
EFT20762.1	guanosine pentaphosphate synthetase I/polyribonucleotide nucleotidyltransferase [Propionibacterium acnes HL045PA1]	62.21	733	78.8514	4.85596
EFT20082.1	hypothetical protein HMPREF9566_02009 [Propionibacterium acnes HL045PA1]	62.07	290	30.0844	5.21143
EFT21898.1	hypothetical protein HMPREF9566_00001, partial [Propionibacterium acnes HL045PA1]	61.61	336	34.5234	10.1548
EFT21631.1	fumarate hydratase, class II [Propionibacterium acnes HL045PA1]	61.54	468	50.7034	5.78271
EFT21238.1	phosphocarrier, HPr family [Propionibacterium acnes HL045PA1]	61.36	88	9.00556	4.75439
EFT20944.1	dihydroxyacetone kinase, L subunit [Propionibacterium acnes HL045PA1]	61.01	218	22.1231	5.04639
EFT19611.1	ribosomal protein L22 [Propionibacterium acnes HL045PA1]	60.78	153	16.699	11.063
EFT19606.1	50S ribosomal protein L3 [Propionibacterium acnes HL045PA1]	60.54	223	23.4984	10.0376
EFT22129.1	peroxiredoxin [Propionibacterium acnes HL045PA1]	60.43	187	20.8042	4.70361
EFT19618.1	ribosomal protein L5 [Propionibacterium acnes HL045PA1]	59.52	210	23.8435	9.80322
EFT20211.1	thioredoxin [Propionibacterium acnes HL045PA1]	59.11	313	33.1149	4.76709
EFT20207.1	hypothetical protein HMPREF9566_02138 [Propionibacterium acnes HL045PA1]	59.1	445	48.4552	5.07178
EFT21212.1	oxidoreductase, short chain dehydrogenase/reductase family protein [Propionibacterium acnes HL045PA1]	59.09	264	28.1674	7.07861
EFT21605.1	transcriptional regulator, TetR family [Propionibacterium acnes HL045PA1]	59.07	215	23.3531	6.15088
EFT19623.1	ribosomal protein S5 [Propionibacterium acnes HL045PA1]	58.6	215	22.5519	9.979
EFT22130.1	phosphoribosylaminoimidazolesuccinocarboxamide synthase [Propionibacterium acnes HL045PA1]	58.57	420	46.4004	4.79248
EFT21227.1	phosphate ABC transporter, phosphate-binding protein PstS [Propionibacterium acnes HL045PA1]	58.49	383	39.5228	8.39697
WP_015588713.1	arginine--tRNA ligase [Cutibacterium acnes]	58.45	556	61.1192	5.05908
EFT19899.1	ATP synthase F1, alpha subunit [Propionibacterium acnes HL045PA1]	58.35	545	58.872	5.13525
EFT19640.1	ribosomal protein S4 [Propionibacterium acnes HL045PA1]	58.21	201	23.2144	9.979
WP_002547932.1	MULTISPECIES: pyrophosphate--fructose-6-phosphate 1-phosphotransferase [Propionibacteriaceae]	58.15	399	42.9299	5.05908
EFT21256.1	glycine hydroxymethyltransferase [Propionibacterium acnes HL045PA1]	58.04	491	52.9026	6.06201
EFT20359.1	C4-type zinc finger protein, DksA/TraR family [Propionibacterium acnes HL045PA1]	57.86	159	17.2182	4.85596
EFT21938.1	hypothetical protein HMPREF9566_00045 [Propionibacterium acnes HL045PA1]	57.56	271	29.1008	4.2085
EFT19901.1	ATP synthase F0, B subunit [Propionibacterium acnes HL045PA1]	57.07	184	20.1494	4.79248
EFT20093.1	pyrimidine operon regulatory protein/uracil phosphoribosyltransferase PyrR [Propionibacterium acnes HL045PA1]	57.07	191	20.8941	5.69385
EFT21565.1	ferritin-like protein [Propionibacterium acnes HL045PA1]	56.98	172	19.0304	4.33545
EFT20634.1	translation elongation factor Ts [Propionibacterium acnes HL045PA1]	56.67	270	28.4705	5.13525
EFT21085.1	transcriptional regulator, PadR family [Propionibacterium acnes HL045PA1]	56.54	191	21.441	6.63916
EFT20754.1	pyridoxamine 5'-phosphate oxidase family protein [Propionibacterium acnes HL045PA1]	56.43	140	15.4647	4.41162
EFT20817.1	ribosomal protein L19 [Propionibacterium acnes HL045PA1]	56.41	117	13.0711	10.5356
EFT20424.1	ribosomal protein L27 [Propionibacterium acnes HL045PA1]	56.18	89	9.51694	11.3413
EFT19664.1	ribosomal protein S9 [Propionibacterium acnes HL045PA1]	55.49	173	18.5878	10.1255
EFT20633.1	UMP kinase [Propionibacterium acnes HL045PA1]	55.46	238	25.6977	5.22412
EFT21571.1	single-strand binding family protein [Propionibacterium acnes HL045PA1]	55.43	184	19.3752	5.31299
EFT19897.1	ATP synthase F1, beta subunit [Propionibacterium acnes HL045PA1]	55.37	484	52.8116	4.75439
EFT22111.1	methylmalonyl-CoA carboxyltransferase 12S subunit [Propionibacterium acnes HL045PA1]	55.34	524	56.4265	5.80811
EFT21509.1	nucleotide sugar dehydrogenase [Propionibacterium acnes HL045PA1]	55.32	432	46.8528	4.97021
EFT20682.1	DsbA-like protein [Propionibacterium acnes HL045PA1]	55.09	265	28.6146	7.95752
EFT19737.1	hypothetical protein HMPREF9566_02371 [Propionibacterium acnes HL045PA1]	55.09	285	30.3937	9.75928
EFT22109.1	PAS domain S-box protein [Propionibacterium acnes HL045PA1]	54.87	452	49.1598	4.89404
WP_002547887.1	MULTISPECIES: transcription termination factor Rho [Propionibacteriaceae]	54.82	633	70.63	9.40771
WP_002516025.1	MULTISPECIES: ADP-forming succinate--CoA ligase subunit beta [Propionibacteriaceae]	54.73	391	41.3311	4.83057
EFT19499.1	putative phosphomethylpyrimidine kinase [Propionibacterium acnes HL045PA1]	54.68	267	27.9133	5.03369
EFT20635.1	ribosomal protein S2 [Propionibacterium acnes HL045PA1]	54.42	283	31.5164	6.30322
EFT20611.1	2-oxoglutarate dehydrogenase, E2 component, dihydrolipoamide succinyltransferase [Propionibacterium acnes HL045PA1]	54.25	459	47.5648	4.93213
EFT21498.1	DegT/DnrJ/EryC1/StrS aminotransferase family protein [Propionibacterium acnes HL045PA1]	54.05	370	39.2347	5.71924
WP_002547822.1	MULTISPECIES: arginine deiminase [Propionibacteriaceae]	53.86	414	45.7338	5.23682
EFT20659.1	SUF system FeS assembly protein, NifU family [Propionibacterium acnes HL045PA1]	53.61	166	18.2898	4.56396
EFT20612.1	cytosol aminopeptidase family, catalytic domain protein [Propionibacterium acnes HL045PA1]	53.54	508	52.0522	5.04639
EFT21135.1	amine oxidase (flavin-containing) [Propionibacterium acnes HL045PA1]	53.45	449	47.5902	5.09717
WP_002547814.1	MULTISPECIES: pyruvate kinase [Propionibacteriaceae]	53.04	477	51.8029	5.60498
EFT19585.1	putative purine nucleotide phosphorylase [Propionibacterium acnes HL045PA1]	52.96	270	27.6565	6.03662
EFT20692.1	trigger factor [Propionibacterium acnes HL045PA1]	52.64	530	57.6801	4.64014
WP_002547753.1	MULTISPECIES: fructose bisphosphate aldolase [Propionibacteriaceae]	52.32	302	33.4375	5.49072
EFT21992.1	hypothetical protein HMPREF9566_00101 [Propionibacterium acnes HL045PA1]	52.08	432	44.0212	10.0229
EFT22077.1	co-chaperone GrpE [Propionibacterium acnes HL045PA1]	52.04	221	24.3015	4.33545
EFT20333.1	FCD domain protein [Propionibacterium acnes HL045PA1]	51.88	239	26.0642	5.75732
WP_002519225.1	MULTISPECIES: hypothetical protein [Propionibacteriaceae]	51.68	327	34.0754	6.7124
EFT21243.1	CarD-like protein [Propionibacterium acnes HL045PA1]	51.55	161	18.1987	5.49072
EFT20330.1	Hsp20/alpha crystallin family protein [Propionibacterium acnes HL045PA1]	51.32	152	16.6995	5.021
EFT20373.1	putative ribosomal protein S1 [Propionibacterium acnes HL045PA1]	51.2	498	55.1189	4.65283
EFT21656.1	OsmC-like protein [Propionibacterium acnes HL045PA1]	51.03	145	15.3427	5.33838
WP_002517188.1	MULTISPECIES: 2-amino-4-hydroxy-6-hydroxymethyldihydropteridine diphosphokinase [Propionibacteriaceae]	50.81	185	20.1412	4.71631
EFT19620.1	ribosomal protein S8 [Propionibacterium acnes HL045PA1]	50.37	135	14.6468	9.5835
EFT20859.1	translation initiation factor IF-3 [Propionibacterium acnes HL045PA1]	50.23	213	24.0418	9.71533
EFT19900.1	ATP synthase F1, delta subunit [Propionibacterium acnes HL045PA1]	50.19	263	28.4299	5.59229
EFT20284.1	aspartate--tRNA ligase [Propionibacterium acnes HL045PA1]	50.17	606	66.4973	5.22412
WP_002547971.1	MULTISPECIES: malate dehydrogenase [Propionibacteriaceae]	49.85	327	34.6347	5.14795
EFT20857.1	ribosomal protein L20 [Propionibacterium acnes HL045PA1]	49.59	123	13.9514	11.1509
EFT19703.1	IMP dehydrogenase family protein [Propionibacterium acnes HL045PA1]	49.32	367	39.3409	5.47803
EFT21569.1	ribosomal protein L9 [Propionibacterium acnes HL045PA1]	48.99	149	16.108	9.75928
WP_002524362.1	Fe-S cluster assembly protein SufD [Cutibacterium acnes]	48.91	366	39.6392	5.37646
EFT20480.1	peroxiredoxin, Ohr subfamily [Propionibacterium acnes HL045PA1]	47.89	142	14.7333	5.08447
EFT21237.1	phosphoenolpyruvate-protein phosphotransferase [Propionibacterium acnes HL045PA1]	47.76	557	57.6929	4.91943
EFT20283.1	hypothetical protein HMPREF9566_02214 [Propionibacterium acnes HL045PA1]	47.75	356	40.1423	5.31299
EFT21575.1	phosphoenolpyruvate-dependent sugar phosphotransferase system, EIIA 2 [Propionibacterium acnes HL045PA1]	47.71	153	15.9764	4.81787
EFT21041.1	DNA-directed RNA polymerase, beta subunit [Propionibacterium acnes HL045PA1]	47.26	1185	131.21	5.14795
EFT19898.1	ATP synthase F1, gamma subunit [Propionibacterium acnes HL045PA1]	47.13	314	34.5417	5.5542
EFT20089.1	hypothetical protein HMPREF9566_02016 [Propionibacterium acnes HL045PA1]	47.02	151	16.426	4.48779
EFT20353.1	cell division protein FtsZ [Propionibacterium acnes HL045PA1]	46.76	417	42.8086	4.67822
EFT22110.1	conserved carboxylase domain protein [Propionibacterium acnes HL045PA1]	46.68	497	54.6555	5.50342
EFT20423.1	ribosomal protein L21 [Propionibacterium acnes HL045PA1]	46.43	112	12.1956	9.5249
EFT19707.1	GMP synthase (glutamine-hydrolyzing) domain protein [Propionibacterium acnes HL045PA1]	46.42	517	55.5965	5.13525
EFT19797.1	peptidyl-prolyl cis-trans isomerase, FKBP-type [Propionibacterium acnes HL045PA1]	46.24	279	29.1494	9.1001
EFT20187.1	FHA domain protein [Propionibacterium acnes HL045PA1]	45.83	192	20.4459	4.79248
EFT21444.1	ribose-phosphate diphosphokinase [Propionibacterium acnes HL045PA1]	45.81	310	33.9934	5.5415
EFT20081.1	beta-ketoacyl-acyl-carrier-protein synthase III [Propionibacterium acnes HL045PA1]	45.78	332	35.2539	5.8208
EFT21201.1	aspartate-semialdehyde dehydrogenase [Propionibacterium acnes HL045PA1]	45.24	347	35.9806	5.32568
EFT20365.1	response regulator receiver domain protein [Propionibacterium acnes HL045PA1]	45.12	215	23.8211	4.66553
EFT20585.1	glutamine synthetase, type I [Propionibacterium acnes HL045PA1]	45.03	473	53.2083	5.30029
EFT19612.1	ribosomal protein S3 [Propionibacterium acnes HL045PA1]	44.98	269	29.6556	10.6528
EFT20727.1	ATP-binding cassette protein, ChvD family [Propionibacterium acnes HL045PA1]	44.92	561	62.0318	5.19873
EFT20101.1	orotate phosphoribosyltransferase [Propionibacterium acnes HL045PA1]	44.91	216	23.0188	5.5415
EFT21037.1	ribosomal protein L11 [Propionibacterium acnes HL045PA1]	44.76	143	15.125	9.17334
EFT21388.1	putative N-acetylglucosamine-6-phosphate deacetylase [Propionibacterium acnes HL045PA1]	44.68	376	39.1119	5.57959
EFT21987.1	glucose-6-phosphate isomerase [Propionibacterium acnes HL045PA1]	44.64	560	61.4171	5.32568
EFT19980.1	malic enzyme, NAD binding domain protein [Propionibacterium acnes HL045PA1]	44.54	568	61.7616	5.75732
EFT19625.1	ribosomal protein L15 [Propionibacterium acnes HL045PA1]	44.52	146	15.5053	9.80322
WP_002548085.1	MULTISPECIES: aspartate ammonia-lyase [Propionibacteriaceae]	44.49	490	53.7938	4.88135
EFT22128.1	alkyl hydroperoxide reductase, F subunit [Propionibacterium acnes HL045PA1]	44.47	524	55.6444	5.18604
EFT21646.1	glycerol kinase [Propionibacterium acnes HL045PA1]	44.47	515	56.8473	5.021
EFT22067.1	pyruvate, phosphate dikinase [Propionibacterium acnes HL045PA1]	44.39	883	96.4148	4.97021
WP_002517521.1	MULTISPECIES: 1-phosphofructokinase [Propionibacteriaceae]	44.3	316	32.6089	5.24951
EFT21158.1	dihydroneopterin aldolase [Propionibacterium acnes HL045PA1]	44.17	120	12.8777	5.40186
EFT20554.1	hypothetical protein HMPREF9566_01647 [Propionibacterium acnes HL045PA1]	44.04	386	40.7534	4.90674
EFT21145.1	hypoxanthine phosphoribosyltransferase [Propionibacterium acnes HL045PA1]	44.02	184	20.4082	5.021
WP_002515693.1	MULTISPECIES: DUF349 domain-containing protein [Propionibacteriaceae]	43.56	427	48.5036	6.18896
EFT19687.1	putative glycoprotease GCP [Propionibacterium acnes HL045PA1]	43.23	347	35.9716	5.08447
EFT21294.1	glycine C-acetyltransferase [Propionibacterium acnes HL045PA1]	43.15	394	42.8816	5.36377
EFT20440.1	hypothetical protein HMPREF9566_01722 [Propionibacterium acnes HL045PA1]	43.12	218	23.1003	6.03662
EFT20597.1	hypothetical protein HMPREF9566_01691 [Propionibacterium acnes HL045PA1]	42.97	256	28.1312	10.2866
EFT20487.1	carbamate kinase [Propionibacterium acnes HL045PA1]	42.86	301	31.9773	4.93213
EFT21320.1	periplasmic binding protein [Propionibacterium acnes HL045PA1]	42.7	356	37.9036	8.32373
EFT20553.1	cellulase (glycosyl hydrolase family 5) [Propionibacterium acnes HL045PA1]	42.6	493	53.0902	6.37939
EFT21779.1	UDP-glucose 4-epimerase [Propionibacterium acnes HL045PA1]	42.49	353	38.5445	5.24951
EFT20643.1	SPFH/Band 7/PHB domain protein [Propionibacterium acnes HL045PA1]	42.27	388	42.2571	5.5415
EFT20492.1	redoxin family protein [Propionibacterium acnes HL045PA1]	41.92	167	17.6752	5.32568
EFT20157.1	hypothetical protein HMPREF9566_02084 [Propionibacterium acnes HL045PA1]	41.8	244	26.91	4.22119
EFT20124.1	ribonucleoside-diphosphate reductase, adenosylcobalamin-dependent [Propionibacterium acnes HL045PA1]	41.79	950	103.873	5.26221
EFT20272.1	adenine phosphoribosyltransferase [Propionibacterium acnes HL045PA1]	41.24	177	18.3547	4.76709
EFT19730.1	ribosomal subunit interface protein [Propionibacterium acnes HL045PA1]	41.04	212	23.7463	6.16357
EFT19979.1	L-lactate dehydrogenase [Propionibacterium acnes HL045PA1]	40.99	322	33.9924	5.49072
WP_002516335.1	MULTISPECIES: argininosuccinate synthase [Propionibacteriaceae]	40.98	471	51.5607	5.021
EFT21008.1	hypothetical protein HMPREF9566_01152 [Propionibacterium acnes HL045PA1]	40.96	188	20.4951	10.1255
EFT21964.1	intracellular protease, PfpI family [Propionibacterium acnes HL045PA1]	40.78	179	19.0128	4.85596
EFT20566.1	periplasmic binding protein [Propionibacterium acnes HL045PA1]	40.36	337	35.4052	8.76318
EFT19702.1	inosine-5'-monophosphate dehydrogenase [Propionibacterium acnes HL045PA1]	40.28	504	53.6595	5.47803
EFT20919.1	peptidase dimerization domain protein [Propionibacterium acnes HL045PA1]	40.27	447	47.1711	4.89404
WP_002547903.1	MULTISPECIES: hypothetical protein [Propionibacteriaceae]	40.07	267	28.6564	9.61279
EFT21527.1	hypothetical protein HMPREF9566_00634 [Propionibacterium acnes HL045PA1]	39.84	123	12.9845	9.46631
WP_002547880.1	MULTISPECIES: hypothetical protein [Propionibacteriaceae]	39.59	245	27.4991	5.41455
EFT19798.1	pseudouridylate synthase [Propionibacterium acnes HL045PA1]	39.59	245	27.3936	8.20654
EFT20896.1	ErfK/YbiS/YcfS/YnhG [Propionibacterium acnes HL045PA1]	39.58	384	41.2336	8.63135
EFT22061.1	succinate CoA transferase [Propionibacterium acnes HL045PA1]	39.48	504	55.0115	5.90967
EFT21141.1	hypothetical protein HMPREF9566_00776 [Propionibacterium acnes HL045PA1]	39.47	337	36.2868	7.1958
EFT20336.1	aminomethyltransferase [Propionibacterium acnes HL045PA1]	39.35	371	39.546	5.22412
EFT20965.1	NADH dehydrogenase subunit E [Propionibacterium acnes HL045PA1]	39.08	261	28.4199	4.99561
WP_002516994.1	MULTISPECIES: pyruvate dehydrogenase [Propionibacteriaceae]	39.03	579	62.1259	6.32861
EFT21042.1	DNA-directed RNA polymerase, beta' subunit [Propionibacterium acnes HL045PA1]	38.98	1293	143.329	6.94678
EFT21700.1	R3H domain protein [Propionibacterium acnes HL045PA1]	38.92	203	22.2115	4.17041
EFT21980.1	Raf-like protein [Propionibacterium acnes HL045PA1]	38.56	153	16.3599	4.729
EFT19616.1	ribosomal protein L14 [Propionibacterium acnes HL045PA1]	38.52	122	13.4704	9.93506
EFT19763.1	peptide chain release factor 2 [Propionibacterium acnes HL045PA1]	38.27	371	41.4429	4.77979
EFT20761.1	dihydrodipicolinate reductase [Propionibacterium acnes HL045PA1]	38.21	246	25.928	4.98291
EFT20647.1	putative enoyl-(acyl carrier protein) reductase [Propionibacterium acnes HL045PA1]	38.13	257	27.214	5.18604
EFT20073.1	ATPase family associated with various cellular activities (AAA) [Propionibacterium acnes HL045PA1]	37.97	395	42.687	5.24951
EFT19877.1	glycosyltransferase, group 2 family protein [Propionibacterium acnes HL045PA1]	37.87	272	30.1724	7.02002
EFT20665.1	transcriptional regulator, ArsR family [Propionibacterium acnes HL045PA1]	37.8	254	27.323	6.80029
EFT19609.1	ribosomal protein L2 [Propionibacterium acnes HL045PA1]	37.77	278	30.2282	11.1362
EFT21651.1	thioredoxin-disulfide reductase [Propionibacterium acnes HL045PA1]	37.43	350	37.2393	4.65283
EFT20210.1	phosphoglucomutase, alpha-D-glucose phosphate-specific [Propionibacterium acnes HL045PA1]	37.38	543	58.451	5.0083
EFT20929.1	NlpC/P60 family protein [Propionibacterium acnes HL045PA1]	37.37	388	40.3889	10.6382
EFT21035.1	transcription termination/antitermination factor NusG [Propionibacterium acnes HL045PA1]	37.29	303	33.4752	4.2085
EFT22124.1	adenylosuccinate synthase [Propionibacterium acnes HL045PA1]	37.27	432	47.33	5.32568
EFT20499.1	methylmalonyl-CoA mutase large subunit [Propionibacterium acnes HL045PA1]	37.17	729	80.1163	5.49072
EFT21541.1	putative streptolysin associated protein SagB [Propionibacterium acnes HL045PA1]	37.17	304	32.5824	7.41553
EFT20945.1	dihydroxyacetone kinase, DhaK subunit [Propionibacterium acnes HL045PA1]	36.94	333	34.6556	4.98291
EFT20042.1	glycine--tRNA ligase [Propionibacterium acnes HL045PA1]	36.76	506	57.1606	6.99072
EFT19613.1	ribosomal protein L16 [Propionibacterium acnes HL045PA1]	36.69	139	15.6603	10.5503
EFT20781.1	ribosome-binding factor A [Propionibacterium acnes HL045PA1]	36.36	143	15.592	6.20166
EFT20789.1	transcription termination factor NusA [Propionibacterium acnes HL045PA1]	36.22	323	35.7166	5.96045
WP_032497379.1	MULTISPECIES: serine/threonine protein kinase [Propionibacteriaceae]	36	375	43.198	5.0083
EFT21331.1	uroporphyrinogen-III C-methyltransferase [Propionibacterium acnes HL045PA1]	35.66	258	26.7818	5.09717
WP_002516074.1	MULTISPECIES: glycerophosphoryl diester phosphodiesterase [Propionibacteriaceae]	35.48	248	27.3708	5.07178
EFT19684.1	hydrolase, P-loop family [Propionibacterium acnes HL045PA1]	35.35	297	30.7598	4.53857
EFT20422.1	S1 RNA binding domain protein [Propionibacterium acnes HL045PA1]	35.24	803	88.6422	7.66455
EFT21389.1	iron dependent repressor DNA binding domain protein [Propionibacterium acnes HL045PA1]	35	240	26.2862	4.86865
EFT21606.1	aminotransferase, class IV [Propionibacterium acnes HL045PA1]	34.94	269	28.8386	4.93213
WP_002522398.1	MULTISPECIES: universal stress protein [Propionibacteriaceae]	34.86	284	29.2281	5.94775
WP_002517483.1	MULTISPECIES: DNA polymerase III subunit beta [Propionibacteriaceae]	34.72	386	41.194	5.04639
WP_002524305.1	MULTISPECIES: DoxX family protein [Propionibacteriaceae]	34.7	268	29.2233	6.39209
EFT20963.1	NADH dehydrogenase, C subunit [Propionibacterium acnes HL045PA1]	34.67	274	30.569	5.65576
EFT21586.1	heavy metal-associated domain protein [Propionibacterium acnes HL045PA1]	34.62	130	12.9317	5.22412
EFT21840.1	hypothetical protein HMPREF9566_00582 [Propionibacterium acnes HL045PA1]	34.48	174	19.9241	6.30322
EFT22078.1	chaperone protein DnaJ [Propionibacterium acnes HL045PA1]	34.47	380	40.5873	8.5874
EFT19779.1	branched-chain-amino-acid transaminase [Propionibacterium acnes HL045PA1]	34.44	363	39.8763	5.33838
EFT21009.1	antioxidant, AhpC/TSA family [Propionibacterium acnes HL045PA1]	34.16	161	17.4208	5.90967
EFT21109.1	hypothetical protein HMPREF9566_00743 [Propionibacterium acnes HL045PA1]	33.71	178	18.1967	8.67529
EFT21034.1	preprotein translocase, SecE subunit [Propionibacterium acnes HL045PA1]	33.33	216	23.5371	5.24951
EFT22037.1	Transketolase, pyridine binding domain protein [Propionibacterium acnes HL045PA1]	33.23	334	36.3015	5.60498
EFT20689.1	endopeptidase Clp [Propionibacterium acnes HL045PA1]	33.2	244	26.6353	4.89404
EFT21764.1	ABC transporter, ATP-binding protein [Propionibacterium acnes HL045PA1]	33.14	344	36.8586	5.93506
EFT21791.1	succinate-semialdehyde dehydrogenase [Propionibacterium acnes HL045PA1]	32.99	485	51.8836	4.89404
EFT21939.1	SH3 domain protein [Propionibacterium acnes HL045PA1]	32.94	343	36.5538	10.1401
EFT19917.1	homoserine dehydrogenase [Propionibacterium acnes HL045PA1]	32.88	441	46.6288	5.26221
EFT21324.1	cobalt transport protein [Propionibacterium acnes HL045PA1]	32.64	144	14.8906	5.31299
EFT21998.1	ROK family protein [Propionibacterium acnes HL045PA1]	32.47	271	29.0662	6.354
EFT19778.1	pyrimidine-nucleoside phosphorylase [Propionibacterium acnes HL045PA1]	32.4	429	44.6637	4.98291
EFT20827.1	signal recognition particle protein [Propionibacterium acnes HL045PA1]	32.2	528	57.0852	8.95361
EFT22006.1	oxidoreductase, FAD/FMN-binding protein [Propionibacterium acnes HL045PA1]	31.97	366	39.0556	5.51611
EFT19883.1	dihydrolipoyl dehydrogenase [Propionibacterium acnes HL045PA1]	31.91	467	49.6976	5.65576
WP_032500461.1	MULTISPECIES: ABC transporter substrate-binding protein [Propionibacteriaceae]	31.72	290	31.3432	8.27979
EFT19638.1	30S ribosomal protein S13 [Propionibacterium acnes HL045PA1]	31.71	123	13.9878	10.9165
EFT21030.1	hypothetical protein HMPREF9566_01125 [Propionibacterium acnes HL045PA1]	31.69	142	15.6897	5.021
EFT20887.1	SH3 domain protein, partial [Propionibacterium acnes HL045PA1]	31.47	232	24.7176	10.3745
EFT22098.1	ATP-dependent chaperone protein ClpB [Propionibacterium acnes HL045PA1]	31.16	857	93.5601	5.21143
WP_002514214.1	MULTISPECIES: tyrosine--tRNA ligase [Propionibacteriaceae]	31.1	418	46.2426	5.73193
EFT20500.1	LAO/AO transport system ATPase [Propionibacterium acnes HL045PA1]	31.03	348	37.2082	5.30029
EFT20172.1	putative tryptophan 2,3-dioxygenase [Propionibacterium acnes HL045PA1]	31	458	50.7493	5.38916
EFT20351.1	UDP-N-acetylmuramate--L-alanine ligase [Propionibacterium acnes HL045PA1]	30.79	471	49.4491	5.04639
EFT20627.1	Glu/Leu/Phe/Val dehydrogenase, dimerization domain protein [Propionibacterium acnes HL045PA1]	30.79	445	48.1119	5.22412
EFT21929.1	uracil phosphoribosyltransferase [Propionibacterium acnes HL045PA1]	30.77	208	22.6387	5.16064
EFT20265.1	DNA-binding regulatory protein, YebC/PmpR family [Propionibacterium acnes HL045PA1]	30.68	264	28.7785	4.77979
EFT19665.1	phosphoglucosamine mutase [Propionibacterium acnes HL045PA1]	30.67	450	47.5434	5.50342
EFT21699.1	FemAB family protein [Propionibacterium acnes HL045PA1]	30.58	363	40.7178	6.7124
EFT19850.1	preprotein translocase, SecA subunit [Propionibacterium acnes HL045PA1]	30.51	898	101.327	5.26221
EFT20658.1	hypothetical protein HMPREF9566_01456 [Propionibacterium acnes HL045PA1]	30.51	118	12.9515	4.05615
EFT20841.1	ABC transporter, solute-binding protein [Propionibacterium acnes HL045PA1]	30.28	436	47.4521	8.30908
EFT21165.1	ATPase family associated with various cellular activities (AAA) [Propionibacterium acnes HL045PA1]	30.21	844	93.2526	5.16064
EFT21399.1	putative regulatory protein (CxxC_CxxC_SSSS) [Propionibacterium acnes HL045PA1]	30	100	10.3508	5.37646
EFT22126.1	adenylosuccinate lyase [Propionibacterium acnes HL045PA1]	29.98	477	52.1836	5.22412
EFT20790.1	hypothetical protein HMPREF9566_01406 [Propionibacterium acnes HL045PA1]	29.78	178	19.5229	5.021
EFT19559.1	phosphoribosylaminoimidazolecarboxamide formyltransferase/IMP cyclohydrolase [Propionibacterium acnes HL045PA1]	29.65	516	54.9575	5.40186
WP_002548047.1	MULTISPECIES: histidinol-phosphate transaminase [Propionibacteriaceae]	29.55	352	38.4166	5.19873
EFT20829.1	signal recognition particle-docking protein FtsY [Propionibacterium acnes HL045PA1]	29.55	396	41.2367	4.84326
EFT21496.1	hypothetical protein HMPREF9566_00603 [Propionibacterium acnes HL045PA1]	29.46	258	26.9079	8.39697
EFT20087.1	pyruvate dehydrogenase (acetyl-transferring), homodimeric type [Propionibacterium acnes HL045PA1]	29.42	928	102.753	5.5415
WP_002518460.1	MULTISPECIES: bifunctional riboflavin kinase/FAD synthetase [Propionibacteriaceae]	29.19	298	32.2176	5.21143
EFT20079.1	putative beta-ketoacyl-acyl-carrier-protein synthase II [Propionibacterium acnes HL045PA1]	29.08	423	43.757	5.13525
EFT20356.1	hypothetical protein HMPREF9566_01781 [Propionibacterium acnes HL045PA1]	29.07	172	19.4377	5.31299
EFT19927.1	DoxX family protein [Propionibacterium acnes HL045PA1]	29.05	210	21.9569	10.9458
EFT21558.1	serine--tRNA ligase [Propionibacterium acnes HL045PA1]	29.01	424	46.5027	5.23682
EFT21395.1	UTP--glucose-1-phosphate uridylyltransferase [Propionibacterium acnes HL045PA1]	28.82	465	51.1487	4.79248
EFT19543.1	tRNA nucleotidyltransferase [Propionibacterium acnes HL045PA1]	28.74	254	27.1039	5.26221
EFT20303.1	methionine adenosyltransferase [Propionibacterium acnes HL045PA1]	28.46	397	42.2241	5.04639
EFT20481.1	DJ-1/PfpI family protein [Propionibacterium acnes HL045PA1]	28.38	229	24.4872	4.99561
EFT19852.1	ribulose-phosphate 3-epimerase [Propionibacterium acnes HL045PA1]	28.25	223	24.1126	6.29053
EFT21202.1	pyrroline-5-carboxylate reductase [Propionibacterium acnes HL045PA1]	28.14	263	26.0556	5.14795
EFT22131.1	phosphoribosylformylglycinamidine synthase I [Propionibacterium acnes HL045PA1]	28.13	224	23.7229	5.96045
EFT20976.1	polyprenyl synthetase [Propionibacterium acnes HL045PA1]	28.09	324	34.6627	4.85596
EFT20475.1	GTP-binding protein YchF [Propionibacterium acnes HL045PA1]	28.01	357	38.7286	4.61475
EFT19617.1	ribosomal protein L24 [Propionibacterium acnes HL045PA1]	27.87	122	13.4724	10.2427
EFT19536.1	nicotinate phosphoribosyltransferase [Propionibacterium acnes HL045PA1]	27.8	446	47.3962	5.84619
EFT20300.1	guanylate kinase [Propionibacterium acnes HL045PA1]	27.64	199	21.7874	5.77002
EFT21474.1	putative dihydroorotate dehydrogenase 2 [Propionibacterium acnes HL045PA1]	27.52	327	34.6635	4.64014
EFT20297.1	translation elongation factor P [Propionibacterium acnes HL045PA1]	27.51	189	21.1367	5.07178
EFT20026.1	prolyl aminopeptidase [Propionibacterium acnes HL045PA1]	27.46	335	37.7714	4.86865
EFT20666.1	ABC transporter, solute-binding protein [Propionibacterium acnes HL045PA1]	27.45	368	39.7604	8.45557
EFT21271.1	RNA methyltransferase, TrmH family, group 3 [Propionibacterium acnes HL045PA1]	27.36	318	32.8451	10.0229
EFT21276.1	hypothetical protein HMPREF9566_00911 [Propionibacterium acnes HL045PA1]	27.33	172	18.5022	4.729
EFT20278.1	histidine--tRNA ligase [Propionibacterium acnes HL045PA1]	27.31	454	50.2328	6.20166
EFT21314.1	precorrin-4 C(11)-methyltransferase [Propionibacterium acnes HL045PA1]	27.24	323	35.0267	6.04932
EFT22070.1	deoxyribose-phosphate aldolase [Propionibacterium acnes HL045PA1]	27.23	224	22.9948	5.42725
EFT20733.1	oligoribonuclease [Propionibacterium acnes HL045PA1]	27.23	202	22.5422	5.16064
EFT19803.1	CTP synthase [Propionibacterium acnes HL045PA1]	27.22	562	60.6502	6.7417
EFT21518.1	pyridine nucleotide-disulfide oxidoreductase [Propionibacterium acnes HL045PA1]	26.96	460	49.6044	5.88428
EFT21974.1	polysaccharide deacetylase [Propionibacterium acnes HL045PA1]	26.96	497	52.4857	8.85107
EFT21685.1	ParB-like protein [Propionibacterium acnes HL045PA1]	26.95	308	34.4227	5.10986
EFT21197.1	hypothetical protein HMPREF9566_00832 [Propionibacterium acnes HL045PA1]	26.89	212	23.1587	5.59229
EFT19985.1	leucine--tRNA ligase [Propionibacterium acnes HL045PA1]	26.88	826	92.3907	5.17334
EFT19622.1	ribosomal protein L18 [Propionibacterium acnes HL045PA1]	26.77	127	13.6924	10.9312
EFT20550.1	O-methyltransferase [Propionibacterium acnes HL045PA1]	26.73	217	23.3181	4.67822
WP_002524282.1	MULTISPECIES: precorrin-2 C(20)-methyltransferase [Propionibacteriaceae]	26.69	251	26.7202	5.05908
EFT20018.1	hypothetical protein HMPREF9566_01943 [Propionibacterium acnes HL045PA1]	26.67	405	43.1674	5.93506
EFT21716.1	DNA gyrase, A subunit [Propionibacterium acnes HL045PA1]	26.6	891	98.6689	5.38916
EFT21471.1	glycosyltransferase, group 1 family protein [Propionibacterium acnes HL045PA1]	26.6	391	43.0726	8.93896
EFT20806.1	1-deoxy-D-xylulose 5-phosphate reductoisomerase [Propionibacterium acnes HL045PA1]	26.54	407	42.3727	5.03369
EFT20179.1	threonine--tRNA ligase [Propionibacterium acnes HL045PA1]	26.42	689	77.2639	5.8208
EFT20474.1	aminopeptidase I zinc metalloprotease (M18) [Propionibacterium acnes HL045PA1]	26.4	428	45.9351	6.16357
EFT19599.1	glutamate--tRNA ligase [Propionibacterium acnes HL045PA1]	26.27	472	53.6473	5.22412
EFT20100.1	orotidine 5'-phosphate decarboxylase [Propionibacterium acnes HL045PA1]	26.27	236	24.3475	5.41455
WP_002522034.1	MULTISPECIES: haloacid dehalogenase [Propionibacteriaceae]	26.25	259	28.2832	4.86865
EFT20490.1	ACT domain protein [Propionibacterium acnes HL045PA1]	26.16	172	18.3715	4.77979
EFT20898.1	SH3 domain protein, partial [Propionibacterium acnes HL045PA1]	26.07	257	26.5978	10.6235
EFT20819.1	succinate dehydrogenase/fumarate reductase iron-sulfur subunit [Propionibacterium acnes HL045PA1]	26.07	257	27.5455	6.39209
EFT21542.1	hypothetical protein HMPREF9566_00649 [Propionibacterium acnes HL045PA1]	25.86	174	19.7591	5.30029
EFT19649.1	superoxide dismutase [Propionibacterium acnes HL045PA1]	25.85	205	23.3234	5.85889
EFT19598.1	glutamine--tRNA ligase [Propionibacterium acnes HL045PA1]	25.84	565	63.8036	5.78271
EFT21195.1	DNA repair protein RadA [Propionibacterium acnes HL045PA1]	25.81	465	49.1878	8.6167
EFT20308.1	hypothetical protein HMPREF9566_02239 [Propionibacterium acnes HL045PA1]	25.78	256	27.1835	9.21729
EFT21940.1	hydrolase, alpha/beta domain protein [Propionibacterium acnes HL045PA1]	25.78	415	46.1073	5.51611
EFT21169.1	LamB/YcsF family protein [Propionibacterium acnes HL045PA1]	25.78	256	26.5104	5.56689
WP_002520574.1	MULTISPECIES: hypothetical protein [Propionibacteriaceae]	25.64	195	20.5072	8.26514
EFT20441.1	IMP dehydrogenase family protein [Propionibacterium acnes HL045PA1]	25.56	493	52.9616	5.8208
EFT19583.1	AMP-binding enzyme [Propionibacterium acnes HL045PA1]	25.54	607	66.2291	5.36377
EFT21079.1	hypothetical protein HMPREF9566_00712 [Propionibacterium acnes HL045PA1]	25.42	240	25.7684	9.5249
EFT20683.1	Anticodon-binding domain protein [Propionibacterium acnes HL045PA1]	25.4	870	97.2608	5.23682
EFT20757.1	hypothetical protein HMPREF9566_01373 [Propionibacterium acnes HL045PA1]	25.31	557	60.8078	5.57959
EFT21540.1	hypothetical protein HMPREF9566_00647 [Propionibacterium acnes HL045PA1]	25.3	328	35.7231	4.85596
EFT19584.1	phosphoglucomutase/phosphomannomutase, alpha/beta/alpha domain II [Propionibacterium acnes HL045PA1]	25.27	558	59.261	5.18604
EFT21196.1	malic enzyme, NAD binding domain protein [Propionibacterium acnes HL045PA1]	25.14	541	59.5506	5.70654
EFT21185.1	glutamate-1-semialdehyde-2,1-aminomutase [Propionibacterium acnes HL045PA1]	24.77	436	45.4128	4.94482
EFT20820.1	succinate dehydrogenase or fumarate reductase, flavoprotein subunit [Propionibacterium acnes HL045PA1]	24.74	675	75.7144	6.58057
EFT20660.1	cysteine desulfurase, SufS subfamily [Propionibacterium acnes HL045PA1]	24.7	413	44.4723	5.36377
EFT19896.1	ATP synthase F1, epsilon subunit [Propionibacterium acnes HL045PA1]	24.66	146	16.0202	5.5542
WP_002550824.1	MULTISPECIES: tryptophan--tRNA ligase [Propionibacteriaceae]	24.52	363	39.5655	6.11279
EFT21104.1	endoribonuclease L-PSP [Propionibacterium acnes HL045PA1]	24.5	151	14.9469	4.80518
EFT19881.1	putative UDP-N-acetylglucosamine 1-carboxyvinyltransferase [Propionibacterium acnes HL045PA1]	24.44	487	53.7019	5.37646
EFT21648.1	putative sugar-binding domain protein [Propionibacterium acnes HL045PA1]	24.44	315	33.5603	7.1958
EFT19495.1	TQXA domain protein [Propionibacterium acnes HL045PA1]	24.34	452	47.897	5.52881
EFT21636.1	ABC transporter, solute-binding protein [Propionibacterium acnes HL045PA1]	24.31	436	45.583	7.76709
EFT20888.1	citrate (Si)-synthase [Propionibacterium acnes HL045PA1]	24.3	428	48.1002	6.39209
EFT19528.1	hypothetical protein HMPREF9566_02665 [Propionibacterium acnes HL045PA1]	24.19	339	36.1396	5.21143
WP_002548154.1	MULTISPECIES: porphobilinogen synthase [Propionibacteriaceae]	24.14	348	37.5127	4.98291
WP_002516545.1	MULTISPECIES: 5-(carboxyamino)imidazole ribonucleotide synthase [Propionibacteriaceae]	24.1	390	41.9267	5.04639
EFT20551.1	dihydrodipicolinate synthase [Propionibacterium acnes HL045PA1]	23.89	293	30.6707	4.93213
EFT20912.1	membrane alanyl aminopeptidase [Propionibacterium acnes HL045PA1]	23.82	844	94.3516	5.5542
EFT21284.1	ABC transporter, ATP-binding protein [Propionibacterium acnes HL045PA1]	23.77	366	39.6844	5.40186
EFT19639.1	30S ribosomal protein S11 [Propionibacterium acnes HL045PA1]	23.7	135	14.1576	11.4146
EFT21593.1	glycerol-3-phosphate dehydrogenase, anaerobic, B subunit [Propionibacterium acnes HL045PA1]	23.49	447	46.4583	6.21436
EFT20201.1	hypothetical protein HMPREF9566_02132 [Propionibacterium acnes HL045PA1]	23.37	338	37.0086	4.70361
EFT21594.1	glycerol-3-phosphate dehydrogenase, anaerobic, A subunit [Propionibacterium acnes HL045PA1]	23.35	544	59.436	5.69385
EFT21967.1	aspartate kinase, monofunctional class [Propionibacterium acnes HL045PA1]	23.35	424	44.8349	5.10986
EFT20964.1	NADH dehydrogenase subunit D [Propionibacterium acnes HL045PA1]	23.09	433	47.9817	5.09717
WP_002548210.1	MULTISPECIES: ferrochelatase [Propionibacteriaceae]	22.99	683	73.9987	5.12256
EFT20271.1	export membrane protein SecF [Propionibacterium acnes HL045PA1]	22.76	391	42.5608	9.81787
WP_002522288.1	MULTISPECIES: hypothetical protein [Propionibacteriaceae]	22.73	308	32.481	5.80811
EFT21147.1	ATP-dependent metallopeptidase HflB [Propionibacterium acnes HL045PA1]	22.45	717	77.1837	5.56689
EFT21686.1	CobQ/CobB/MinD/ParA nucleotide binding domain protein [Propionibacterium acnes HL045PA1]	22.42	330	35.4802	5.57959
EFT20589.1	phosphotransferase system, EIIC [Propionibacterium acnes HL045PA1]	22.29	462	48.6255	9.31982
EFT20248.1	N-acetylmuramic acid 6-phosphate etherase [Propionibacterium acnes HL045PA1]	22.04	304	31.2779	5.23682
EFT22020.1	cellulase (glycosyl hydrolase family 5) [Propionibacterium acnes HL045PA1]	22	500	54.0388	6.7124
WP_002517988.1	MULTISPECIES: methionyl-tRNA formyltransferase [Propionibacteriaceae]	21.9	315	33.0754	5.51611
EFT21302.1	oxidoreductase, zinc-binding dehydrogenase family protein [Propionibacterium acnes HL045PA1]	21.89	338	36.165	5.12256
EFT21054.1	lysine--tRNA ligase [Propionibacterium acnes HL045PA1]	21.86	494	55.2002	5.021
EFT21977.1	hypothetical protein HMPREF9566_00085 [Propionibacterium acnes HL045PA1]	21.83	197	20.5073	9.71533
EFT21963.1	ABC transporter, substrate-binding protein, family 5 [Propionibacterium acnes HL045PA1]	21.8	555	60.4679	7.56201
WP_015588616.1	MULTISPECIES: 6-phosphofructokinase [Propionibacteriaceae]	21.64	402	41.9901	7.7085
EFT19671.1	glutamine-fructose-6-phosphate transaminase (isomerizing) [Propionibacterium acnes HL045PA1]	21.63	615	66.994	5.32568
WP_002515854.1	MULTISPECIES: glycosyltransferase family 4 protein [Propionibacteriaceae]	21.56	371	39.9527	7.18115
EFT20615.1	hypothetical protein HMPREF9566_01709 [Propionibacterium acnes HL045PA1]	21.51	251	28.1999	11.1216
EFT21448.1	ribosomal protein L25, Ctc-form [Propionibacterium acnes HL045PA1]	21.46	205	22.3085	4.65283
EFT20559.1	aminopeptidase P domain protein [Propionibacterium acnes HL045PA1]	21.29	498	55.9833	5.03369
EFT21661.1	transketolase [Propionibacterium acnes HL045PA1]	21.25	687	73.7858	5.0083
EFT21649.1	trypsin [Propionibacterium acnes HL045PA1]	21.11	341	33.8934	9.11475
EFT22036.1	pyruvate dehydrogenase E1 component, alpha subunit [Propionibacterium acnes HL045PA1]	21.08	351	38.2386	4.61475
EFT21505.1	putative ATP synthase F0, A subunit [Propionibacterium acnes HL045PA1]	21.04	670	68.1567	6.53662
EFT20107.1	transcriptional regulator, DeoR family [Propionibacterium acnes HL045PA1]	21.03	252	26.4242	7.75244
EFT19827.1	putative hydrolase [Propionibacterium acnes HL045PA1]	20.97	453	49.9688	4.7417
EFT21539.1	putative YcaO-like family [Propionibacterium acnes HL045PA1]	20.59	442	48.3883	6.53662
EFT20455.1	oxidoreductase, aldo/keto reductase family protein [Propionibacterium acnes HL045PA1]	20.56	287	31.525	5.30029
EFT20940.1	lactate/malate dehydrogenase, NAD binding domain protein [Propionibacterium acnes HL045PA1]	20.56	321	33.6428	4.97021
EFT20011.1	putative chaperone protein DnaJ [Propionibacterium acnes HL045PA1]	20.41	392	41.8327	6.37939
EFT19916.1	threonine synthase [Propionibacterium acnes HL045PA1]	20.39	358	37.4223	5.14795
WP_002550607.1	MULTISPECIES: cysteine--tRNA ligase [Propionibacteriaceae]	20.38	476	52.6869	5.88428
EFT20719.1	acyl-CoA thioester hydrolase, YbgC/YbaW family [Propionibacterium acnes HL045PA1]	20.28	281	30.8817	6.41748
EFT20473.1	putative flagellar protein FliS [Propionibacterium acnes HL045PA1]	20.2	406	44.2509	6.1001
EFT22115.1	GTP-binding protein TypA [Propionibacterium acnes HL045PA1]	20.16	620	68.4269	5.07178
EFT21233.1	hypothetical protein HMPREF9566_00868 [Propionibacterium acnes HL045PA1]	19.88	166	18.6439	4.53857
EFT20340.1	ATPase family associated with various cellular activities (AAA) [Propionibacterium acnes HL045PA1]	19.81	318	34.395	6.96143
EFT20855.1	phenylalanine--tRNA ligase, alpha subunit [Propionibacterium acnes HL045PA1]	19.78	369	40.1231	5.70654
EFT22068.1	FHA domain protein [Propionibacterium acnes HL045PA1]	19.69	391	41.1582	4.48779
EFT20287.1	alanine--tRNA ligase [Propionibacterium acnes HL045PA1]	19.62	892	95.7476	5.21143
EFT19857.1	hypothetical protein HMPREF9566_02246 [Propionibacterium acnes HL045PA1]	19.6	301	33.2098	5.021
EFT19725.1	ribosomal protein S12 [Propionibacterium acnes HL045PA1]	19.51	123	13.6256	11.5024
EFT20874.1	hypothetical protein HMPREF9566_01281 [Propionibacterium acnes HL045PA1]	19.5	159	17.1097	4.90674
EFT20152.1	hypothetical protein HMPREF9566_02079 [Propionibacterium acnes HL045PA1]	19.22	359	38.5269	5.08447
EFT20159.1	TrkA N-terminal domain protein [Propionibacterium acnes HL045PA1]	19.18	219	23.8353	4.90674
EFT19568.1	isocitrate dehydrogenase, NADP-dependent [Propionibacterium acnes HL045PA1]	19.07	734	79.8891	4.89404
EFT20721.1	AMP-binding enzyme [Propionibacterium acnes HL045PA1]	19.06	635	69.5205	7.06396
WP_002516042.1	MULTISPECIES: 50S ribosomal protein L13 [Propionibacteriaceae]	19.05	147	16.2876	10.0376
EFT21521.1	hypothetical protein HMPREF9566_00628 [Propionibacterium acnes HL045PA1]	18.98	137	15.2666	4.91943
EFT20132.1	RNA polymerase sigma factor RpoD [Propionibacterium acnes HL045PA1]	18.98	511	55.6427	6.41748
EFT20690.1	endopeptidase Clp [Propionibacterium acnes HL045PA1]	18.91	201	21.6145	4.86865
EFT20247.1	transcriptional regulator, RpiR family [Propionibacterium acnes HL045PA1]	18.77	293	31.4481	6.60986
EFT20118.1	diaminopimelate epimerase [Propionibacterium acnes HL045PA1]	18.68	273	29.7795	5.45264
EFT21613.1	alanine dehydrogenase [Propionibacterium acnes HL045PA1]	18.65	370	38.1094	5.40186
EFT21678.1	hypothetical protein HMPREF9566_00419 [Propionibacterium acnes HL045PA1]	18.56	1126	125.276	5.33838
EFT22072.1	response regulator receiver domain protein [Propionibacterium acnes HL045PA1]	18.11	243	27.3162	8.36768
EFT19920.1	oxoglutarate dehydrogenase (succinyl-transferring), E1 component [Propionibacterium acnes HL045PA1]	17.96	1236	136.695	6.7124
WP_002516995.1	MULTISPECIES: translation initiation factor IF-2 [Propionibacteriaceae]	17.84	964	101.332	8.63135
EFT21815.1	catalase [Propionibacterium acnes HL045PA1]	17.81	483	54.3092	5.51611
EFT22117.1	hypothetical protein HMPREF9566_00227 [Propionibacterium acnes HL045PA1]	17.71	175	19.1431	4.32275
EFT21191.1	glutamyl-tRNAGlu reductase domain protein [Propionibacterium acnes HL045PA1]	17.71	446	47.105	5.21143
WP_032496461.1	MULTISPECIES: formate--tetrahydrofolate ligase [Propionibacteriaceae]	17.7	565	59.8549	6.43018
EFT22122.1	transcriptional regulator, GntR family [Propionibacterium acnes HL045PA1]	17.62	244	26.7915	5.8208
EFT19932.1	putative phosphoglycerate dehydrogenase [Propionibacterium acnes HL045PA1]	17.42	396	42.773	5.59229
EFT20094.1	aspartate carbamoyltransferase [Propionibacterium acnes HL045PA1]	17.2	314	34.7149	5.49072
EFT20710.1	ribose 5-phosphate isomerase [Propionibacterium acnes HL045PA1]	17.2	157	17.2045	5.50342
EFT20491.1	oxidoreductase, aldo/keto reductase family protein [Propionibacterium acnes HL045PA1]	17.08	322	34.8244	4.83057
EFT21033.1	aminotransferase, class I/II [Propionibacterium acnes HL045PA1]	16.86	421	45.7423	6.26514
EFT20816.1	signal peptidase I [Propionibacterium acnes HL045PA1]	16.79	274	29.6701	8.07471
EFT21229.1	polyphosphate kinase 1 [Propionibacterium acnes HL045PA1]	16.69	701	79.1366	6.1001
EFT19515.1	cell envelope-like function transcriptional attenuator common domain protein [Propionibacterium acnes HL045PA1]	16.67	306	32.9362	9.53955
EFT19579.1	methionine--tRNA ligase [Propionibacterium acnes HL045PA1]	16.61	554	61.4523	4.99561
EFT22069.1	hypothetical protein HMPREF9566_00179 [Propionibacterium acnes HL045PA1]	16.53	242	26.9662	5.21143
EFT22081.1	GroES-like protein [Propionibacterium acnes HL045PA1]	16.43	347	36.9161	6.01123
EFT20335.1	glycine cleavage system H protein [Propionibacterium acnes HL045PA1]	16.26	123	12.9532	3.95459
EFT20533.1	putative NAD(P)(+) transhydrogenase (AB-specific), alpha subunit [Propionibacterium acnes HL045PA1]	16.19	352	36.6968	4.89404
EFT19544.1	non-canonical purine NTP pyrophosphatase, RdgB/HAM1 family [Propionibacterium acnes HL045PA1]	16.18	204	21.9701	5.22412
EFT22089.1	response regulator receiver domain protein [Propionibacterium acnes HL045PA1]	16.07	224	24.3248	5.07178
EFT20270.1	export membrane protein SecD [Propionibacterium acnes HL045PA1]	15.94	552	58.1933	8.35303
EFT22044.1	hypothetical protein HMPREF9566_00153 [Propionibacterium acnes HL045PA1]	15.86	227	23.4955	10.1401
WP_002520185.1	NAD-glutamate dehydrogenase [Cutibacterium acnes]	15.74	1569	172.238	5.35107
EFT21718.1	lactate/malate dehydrogenase, NAD binding domain protein [Propionibacterium acnes HL045PA1]	15.71	331	34.7058	5.92236
EFT19574.1	ABC transporter, ATP-binding protein [Propionibacterium acnes HL045PA1]	15.5	529	56.7655	5.35107
EFT20593.1	PTS system, glucose subfamily, IIA component [Propionibacterium acnes HL045PA1]	15.24	164	16.8165	4.41162
EFT21948.1	amidase, hydantoinase/carbamoylase family [Propionibacterium acnes HL045PA1]	15.08	398	42.0478	4.84326
EFT21205.1	uroporphyrinogen-III synthase [Propionibacterium acnes HL045PA1]	15.06	571	60.584	5.2876
EFT20803.1	TENA/THI-4 family protein [Propionibacterium acnes HL045PA1]	15.06	239	26.6043	4.62744
EFT19540.1	ferrous iron transport protein B [Propionibacterium acnes HL045PA1]	14.97	628	67.5081	6.26514
EFT21062.1	FHA domain protein [Propionibacterium acnes HL045PA1]	14.85	229	25.1462	6.44287
WP_002547844.1	MULTISPECIES: DNA-binding response regulator [Propionibacteriaceae]	13.99	143	14.8614	4.86865
WP_002518103.1	MULTISPECIES: oligopeptide transporter, OPT family [Propionibacteriaceae]	13.9	662	68.0239	8.92432
EFT19682.1	DEAD/DEAH box helicase [Propionibacterium acnes HL045PA1]	13.85	491	52.5051	8.11865
EFT21018.1	thiamine pyrophosphate enzyme, C-terminal TPP binding domain protein [Propionibacterium acnes HL045PA1]	13.57	361	38.4973	5.63037
EFT21715.1	DNA gyrase, B subunit [Propionibacterium acnes HL045PA1]	13.43	685	76.0064	5.18604
EFT21057.1	kinase domain protein [Propionibacterium acnes HL045PA1]	13.29	632	66.8513	5.79541
WP_023031405.1	MULTISPECIES: long-chain fatty acid--CoA ligase [Propionibacteriaceae]	13.2	644	70.9008	6.0874
WP_002547930.1	MULTISPECIES: TrkA family potassium uptake protein [Propionibacteriaceae]	13.18	220	24.1286	6.56592
EFT19864.1	ribosome biogenesis GTPase Der [Propionibacterium acnes HL045PA1]	13.16	456	49.7877	6.68311
EFT20429.1	Obg family GTPase CgtA [Propionibacterium acnes HL045PA1]	13.07	505	53.8627	5.14795
EFT20712.1	DNA ligase (NAD+) [Propionibacterium acnes HL045PA1]	12.97	740	80.9986	5.37646
EFT20095.1	amidohydrolase family protein [Propionibacterium acnes HL045PA1]	12.81	445	47.6689	5.31299
EFT21714.1	mannose-6-phosphate isomerase, class I [Propionibacterium acnes HL045PA1]	12.41	395	42.082	4.80518
EFT22120.1	dihydrodipicolinate synthetase family [Propionibacterium acnes HL045PA1]	12.07	323	34.4606	4.89404
EFT20862.1	ATP phosphoribosyltransferase [Propionibacterium acnes HL045PA1]	11.97	284	30.5918	5.05908
EFT21097.1	isoleucine--tRNA ligase [Propionibacterium acnes HL045PA1]	11.68	1122	125.668	5.18604
EFT20678.1	glucose-6-phosphate dehydrogenase [Propionibacterium acnes HL045PA1]	11.64	481	54.2312	5.2749
EFT20345.1	UDP-N-acetylmuramoyl-L-alanyl-D-glutamate--2,6-diaminopimelate ligase [Propionibacterium acnes HL045PA1]	11.62	499	52.2162	4.93213
EFT21443.1	UDP-N-acetylglucosamine diphosphorylase/glucosamine-1-phosphate N-acetyltransferase [Propionibacterium acnes HL045PA1]	11.57	432	45.7321	4.81787
EFT20054.1	putative alpha,alpha-trehalose-phosphate synthase (UDP-forming) [Propionibacterium acnes HL045PA1]	11.56	467	52.8332	6.43018
EFT20922.1	phosphoribosylformylglycinamidine cyclo-ligase [Propionibacterium acnes HL045PA1]	11.55	355	37.0406	4.71631
EFT21701.1	membrane protein insertase, YidC/Oxa1 family [Propionibacterium acnes HL045PA1]	11.42	359	40.6295	10.2427
EFT21166.1	hypothetical protein HMPREF9566_00801 [Propionibacterium acnes HL045PA1]	11.34	335	37.4598	5.98584
EFT19769.1	D-ala D-ala ligase N-terminal domain protein [Propionibacterium acnes HL045PA1]	11.23	365	39.2359	5.36377
EFT21493.1	glycosyltransferase, group 1 family protein [Propionibacterium acnes HL045PA1]	11.19	420	46.2329	7.09326
EFT21824.1	periplasmic binding protein [Propionibacterium acnes HL045PA1]	11.11	414	45.4903	8.48486
EFT19519.1	putative mannose-1-phosphate guanylyltransferase/mannose-6-phosphate isomerase [Propionibacterium acnes HL045PA1]	10.89	358	38.3005	5.30029
EFT21058.1	penicillin-binding protein, transpeptidase domain protein [Propionibacterium acnes HL045PA1]	10.74	475	50.6475	9.53955
EFT21047.1	bacterial cytochrome ubiquinol oxidase [Propionibacterium acnes HL045PA1]	10.67	506	55.839	8.73389
EFT21849.1	peptidase M16 inactive domain protein [Propionibacterium acnes HL045PA1]	10.58	416	43.118	4.79248
EFT20164.1	aconitate hydratase 1 [Propionibacterium acnes HL045PA1]	10.47	888	96.3455	4.89404
EFT21899.1	B3/4 domain protein [Propionibacterium acnes HL045PA1]	10.33	242	26.4034	5.05908
WP_002517349.1	MULTISPECIES: CCA tRNA nucleotidyltransferase [Propionibacteriaceae]	10.22	499	56.261	6.43018
EFT21494.1	hypothetical protein HMPREF9566_00601 [Propionibacterium acnes HL045PA1]	10.13	375	42.1834	6.69775
EFT20574.1	methionine aminopeptidase, type I [Propionibacterium acnes HL045PA1]	10.13	237	26.1855	5.14795
EFT20053.1	luciferase family oxidoreductase, FMN-dependent, PP_0088 family [Propionibacterium acnes HL045PA1]	10.12	326	35.814	5.85889
EFT21850.1	peptidase M16 inactive domain protein [Propionibacterium acnes HL045PA1]	9.93	423	45.718	5.16064
EFT20215.1	phosphotransferase system, EIIB [Propionibacterium acnes HL045PA1]	9.84	681	71.6454	5.51611
EFT19673.1	YjeF domain protein [Propionibacterium acnes HL045PA1]	9.77	481	49.7679	4.80518
EFT20044.1	succinate dehydrogenase or fumarate reductase, flavoprotein subunit [Propionibacterium acnes HL045PA1]	9.72	710	78.0746	7.97217
EFT21576.1	phosphotransferase system, EIIC [Propionibacterium acnes HL045PA1]	9.49	495	50.951	6.88818
EFT19910.1	peptide chain release factor 1 [Propionibacterium acnes HL045PA1]	9.42	361	39.8082	5.32568
EFT20914.1	phosphoribosylformylglycinamidine synthase II [Propionibacterium acnes HL045PA1]	9.33	750	79.3124	4.67822
EFT20334.1	glycine dehydrogenase [Propionibacterium acnes HL045PA1]	9.24	996	107.917	5.65576
EFT20714.1	membrane alanyl aminopeptidase [Propionibacterium acnes HL045PA1]	9.2	870	96.7665	4.93213
EFT19587.1	hypothetical protein HMPREF9566_02627 [Propionibacterium acnes HL045PA1]	9.17	240	26.4061	5.22412
EFT21316.1	sirohydrochlorin cobaltochelatase [Propionibacterium acnes HL045PA1]	9	422	45.4854	5.26221
EFT21032.1	UDP-N-acetylenolpyruvoylglucosamine reductase domain protein [Propionibacterium acnes HL045PA1]	8.78	376	39.847	5.021
WP_032496889.1	MULTISPECIES: citrate synthase [Propionibacteriaceae]	8.74	435	48.5005	7.18115
EFT19908.1	Sua5/YciO/YrdC/YwlC family protein [Propionibacterium acnes HL045PA1]	8.62	290	30.0027	4.23389
EFT21356.1	myo-inositol catabolism protein IolB [Propionibacterium acnes HL045PA1]	8.62	290	31.7904	4.90674
EFT20854.1	phenylalanine--tRNA ligase, beta subunit [Propionibacterium acnes HL045PA1]	8.58	839	89.1879	5.14795
WP_002519413.1	MULTISPECIES: argininosuccinate lyase [Propionibacteriaceae]	8.55	468	50.4988	5.14795
WP_002515617.1	MULTISPECIES: ribonuclease Y [Propionibacteriaceae]	8.49	542	59.5488	5.38916
WP_002516370.1	MULTISPECIES: N-acetyltransferase [Propionibacteriaceae]	8.25	303	32.5745	4.98291
EFT19506.1	carboxyl transferase domain protein [Propionibacterium acnes HL045PA1]	8.21	524	57.2623	5.49072
EFT21019.1	2-oxoacid:acceptor oxidoreductase, alpha subunit [Propionibacterium acnes HL045PA1]	8.09	655	70.328	6.65381
EFT21462.1	Ppx/GppA phosphatase family protein [Propionibacterium acnes HL045PA1]	8.06	310	32.7367	5.10986
WP_002515562.1	MULTISPECIES: elongation factor 4 [Propionibacteriaceae]	7.86	611	66.8268	5.41455
EFT20730.1	hypothetical protein HMPREF9566_01530 [Propionibacterium acnes HL045PA1]	7.73	621	66.9683	4.93213
EFT21966.1	transglycosylase [Propionibacterium acnes HL045PA1]	6.9	840	88.7836	9.34912
EFT19633.1	preprotein translocase, SecY subunit [Propionibacterium acnes HL045PA1]	6.83	439	48.0797	9.78857
EFT21228.1	hydrolase, NUDIX family [Propionibacterium acnes HL045PA1]	6.71	313	34.2257	7.95752
EFT19529.1	cation diffusion facilitator family transporter [Propionibacterium acnes HL045PA1]	6.71	343	36.6621	5.24951
EFT19789.1	DSHCT (NUC185) domain protein [Propionibacterium acnes HL045PA1]	6.54	917	100.977	8.57275
EFT20367.1	DNA-directed DNA polymerase [Propionibacterium acnes HL045PA1]	6.28	892	98.2788	5.09717
EFT20768.1	glycine betaine/L-proline transport ATP binding subunit [Propionibacterium acnes HL045PA1]	5.92	439	48.225	5.41455
EFT20231.1	aspartyl/glutamyl-tRNA(Asn/Gln) amidotransferase, B subunit [Propionibacterium acnes HL045PA1]	5.84	497	54.2511	5.13525
EFT20346.1	UDP-N-acetylmuramoyl-tripeptide--D-alanyl-D-alanine ligase [Propionibacterium acnes HL045PA1]	5.15	485	51.315	5.31299
WP_023033117.1	MULTISPECIES: TIGR00730 family Rossman fold protein [Propionibacteriaceae]	4.51	377	40.9052	5.99854
EFT21315.1	precorrin-3B C(17)-methyltransferase [Propionibacterium acnes HL045PA1]	4.36	849	89.9879	5.57959
EFT19842.1	DEAD/DEAH box helicase [Propionibacterium acnes HL045PA1]	4.26	564	62.1005	9.20264
EFT20960.1	geranylgeranyl reductase family [Propionibacterium acnes HL045PA1]	4.24	425	46.5878	8.17725
EFT21793.1	phosphorylase, glycogen/starch/alpha-glucan family [Propionibacterium acnes HL045PA1]	4.07	762	87.1385	5.22412
EFT21951.1	glycosyl hydrolase family 3 N-terminal domain protein [Propionibacterium acnes HL045PA1]	2.89	623	65.6569	8.14795

## Sheet: RT4 SLM
Proteins identified in the 3 replicates
SLM
Accession	Description	ΣCoverage	# AAs	MW [kDa]	calc. pI
EFT20461.1	prokaryotic transcription elongation factor, GreA/GreB domain protein [Propionibacterium acnes HL045PA1]	89.88	168	18.3008	4.41162
EFT19634.1	adenylate kinase [Propionibacterium acnes HL045PA1]	88.36	189	20.8857	5.12256
EFT20016.1	DoxX family protein [Propionibacterium acnes HL045PA1]	87.22	133	13.7245	7.97217
EFT20208.1	methylmalonyl-CoA epimerase [Propionibacterium acnes HL045PA1]	84.21	152	16.7934	5.84619
EFT20412.1	glyceraldehyde-3-phosphate dehydrogenase, type I [Propionibacterium acnes HL045PA1]	83.88	335	35.9276	5.75732
EFT20309.1	hypothetical protein HMPREF9566_01734 [Propionibacterium acnes HL045PA1]	83.83	371	39.0608	6.46826
EFT21351.1	chaperonin GroL [Propionibacterium acnes HL045PA1]	82.9	544	56.8047	4.7417
EFT20632.1	ribosome recycling factor [Propionibacterium acnes HL045PA1]	80.98	184	20.9168	5.59229
EFT22113.1	methylmalonyl-CoA carboxyltransferase 1.3S subunit [Propionibacterium acnes HL045PA1]	80	120	11.6191	4.66553
EFT20825.1	ribosomal protein S16 [Propionibacterium acnes HL045PA1]	79.59	147	15.9462	6.59521
EFT20618.1	iron-sulfur cluster assembly accessory protein [Propionibacterium acnes HL045PA1]	79.49	117	12.4641	4.60205
EFT20413.1	phosphoglycerate kinase [Propionibacterium acnes HL045PA1]	79.35	402	42.1912	5.14795
EFT20153.1	hypothetical protein HMPREF9566_02080 [Propionibacterium acnes HL045PA1]	78.57	98	11.0151	4.37354
EFT20498.1	methylmalonyl-CoA mutase, small subunit [Propionibacterium acnes HL045PA1]	75.16	636	69.0733	4.97021
EFT19697.1	chaperonin GroL [Propionibacterium acnes HL045PA1]	75.14	531	56.3943	4.86865
EFT21984.1	ferritin-like protein [Propionibacterium acnes HL045PA1]	75	176	19.0296	4.84326
EFT19563.1	tetrahydrofolate dehydrogenase/cyclohydrolase, NAD(P)-binding domain protein [Propionibacterium acnes HL045PA1]	74.22	287	30.2778	6.22705
EFT21559.1	hypothetical protein HMPREF9566_00300 [Propionibacterium acnes HL045PA1]	72.79	272	29.7289	5.021
EFT21039.1	ribosomal protein L10 [Propionibacterium acnes HL045PA1]	72.55	204	20.9161	5.50342
EFT19593.1	succinate-CoA ligase, alpha subunit [Propionibacterium acnes HL045PA1]	72.39	297	30.5618	6.13818
EFT21497.1	bacterial transferase hexapeptide repeat protein [Propionibacterium acnes HL045PA1]	72.2	205	21.7039	4.81787
EFT19621.1	ribosomal protein L6 [Propionibacterium acnes HL045PA1]	71.11	180	19.8247	9.56885
EFT22076.1	chaperone protein DnaK [Propionibacterium acnes HL045PA1]	70.99	617	66.3225	4.77979
EFT21631.1	fumarate hydratase, class II [Propionibacterium acnes HL045PA1]	69.87	468	50.7034	5.78271
EFT19607.1	50S ribosomal protein L4 [Propionibacterium acnes HL045PA1]	69.1	301	32.2785	8.73389
EFT20480.1	peroxiredoxin, Ohr subfamily [Propionibacterium acnes HL045PA1]	69.01	142	14.7333	5.08447
EFT20358.1	DivIVA domain protein [Propionibacterium acnes HL045PA1]	68.98	361	40.1145	5.24951
WP_002514883.1	MULTISPECIES: 30S ribosomal protein S7 [Propionibacteriaceae]	68.59	156	17.5734	10.3452
EFT21938.1	hypothetical protein HMPREF9566_00045 [Propionibacterium acnes HL045PA1]	67.9	271	29.1008	4.2085
EFT19608.1	ribosomal protein L23 [Propionibacterium acnes HL045PA1]	67.65	102	11.3232	10.1255
EFT21459.1	phosphopyruvate hydratase [Propionibacterium acnes HL045PA1]	66.9	426	45.514	4.70361
EFT19499.1	putative phosphomethylpyrimidine kinase [Propionibacterium acnes HL045PA1]	66.67	267	27.9133	5.03369
EFT21163.1	hypothetical protein HMPREF9566_00798 [Propionibacterium acnes HL045PA1]	66.67	105	11.7749	8.6167
EFT20080.1	acyl carrier protein [Propionibacterium acnes HL045PA1]	66.67	81	9.0223	4.03076
EFT21575.1	phosphoenolpyruvate-dependent sugar phosphotransferase system, EIIA 2 [Propionibacterium acnes HL045PA1]	66.01	153	15.9764	4.81787
EFT19595.1	translation elongation factor Tu [Propionibacterium acnes HL045PA1]	65.99	397	44.1124	5.52881
EFT20616.1	PspA/IM30 family protein [Propionibacterium acnes HL045PA1]	65.54	267	29.5078	5.30029
EFT19642.1	ribosomal protein L17 [Propionibacterium acnes HL045PA1]	65.36	179	19.1911	9.43701
EFT20211.1	thioredoxin [Propionibacterium acnes HL045PA1]	65.18	313	33.1149	4.76709
EFT19605.1	ribosomal protein S10 [Propionibacterium acnes HL045PA1]	65.05	103	11.6723	9.42236
EFT20492.1	redoxin family protein [Propionibacterium acnes HL045PA1]	64.67	167	17.6752	5.32568
EFT19696.1	chaperonin GroS [Propionibacterium acnes HL045PA1]	64.29	98	10.6216	4.91943
EFT21038.1	ribosomal protein L1 [Propionibacterium acnes HL045PA1]	64.22	232	24.7229	8.95361
EFT20873.1	CsbD-like protein [Propionibacterium acnes HL045PA1]	63.38	71	7.30578	7.23975
EFT20110.1	RecA protein [Propionibacterium acnes HL045PA1]	63.22	348	37.1302	5.40186
EFT21499.1	oxidoreductase, NAD-binding domain protein [Propionibacterium acnes HL045PA1]	62.73	330	35.5402	5.71924
EFT21503.1	oxidoreductase, short chain dehydrogenase/reductase family protein [Propionibacterium acnes HL045PA1]	62.41	266	28.5475	4.71631
EFT20310.1	peptidyl-prolyl cis-trans isomerase, cyclophilin-type [Propionibacterium acnes HL045PA1]	62.35	170	18.3522	5.73193
EFT22117.1	hypothetical protein HMPREF9566_00227 [Propionibacterium acnes HL045PA1]	62.29	175	19.1431	4.32275
EFT20089.1	hypothetical protein HMPREF9566_02016 [Propionibacterium acnes HL045PA1]	62.25	151	16.426	4.48779
EFT20093.1	pyrimidine operon regulatory protein/uracil phosphoribosyltransferase PyrR [Propionibacterium acnes HL045PA1]	61.78	191	20.8941	5.69385
EFT21565.1	ferritin-like protein [Propionibacterium acnes HL045PA1]	61.63	172	19.0304	4.33545
EFT21238.1	phosphocarrier, HPr family [Propionibacterium acnes HL045PA1]	61.36	88	9.00556	4.75439
EFT20944.1	dihydroxyacetone kinase, L subunit [Propionibacterium acnes HL045PA1]	61.01	218	22.1231	5.04639
EFT20762.1	guanosine pentaphosphate synthetase I/polyribonucleotide nucleotidyltransferase [Propionibacterium acnes HL045PA1]	60.85	733	78.8514	4.85596
EFT19664.1	ribosomal protein S9 [Propionibacterium acnes HL045PA1]	60.69	173	18.5878	10.1255
EFT22129.1	peroxiredoxin [Propionibacterium acnes HL045PA1]	60.43	187	20.8042	4.70361
WP_002516025.1	MULTISPECIES: ADP-forming succinate--CoA ligase subunit beta [Propionibacteriaceae]	60.36	391	41.3311	4.83057
EFT20661.1	FeS assembly ATPase SufC [Propionibacterium acnes HL045PA1]	59.92	257	27.9633	5.2749
EFT21898.1	hypothetical protein HMPREF9566_00001, partial [Propionibacterium acnes HL045PA1]	59.52	336	34.5234	10.1548
EFT21250.1	phosphoglycerate mutase 1 family [Propionibacterium acnes HL045PA1]	59.44	249	27.9732	6.23975
EFT20207.1	hypothetical protein HMPREF9566_02138 [Propionibacterium acnes HL045PA1]	59.1	445	48.4552	5.07178
EFT21605.1	transcriptional regulator, TetR family [Propionibacterium acnes HL045PA1]	59.07	215	23.3531	6.15088
EFT21509.1	nucleotide sugar dehydrogenase [Propionibacterium acnes HL045PA1]	59.03	432	46.8528	4.97021
EFT20633.1	UMP kinase [Propionibacterium acnes HL045PA1]	58.82	238	25.6977	5.22412
EFT19623.1	ribosomal protein S5 [Propionibacterium acnes HL045PA1]	58.6	215	22.5519	9.979
WP_002515697.1	MULTISPECIES: dihydroorotate dehydrogenase-like protein [Propionibacteriaceae]	58.51	335	35.6389	4.70361
EFT19640.1	ribosomal protein S4 [Propionibacterium acnes HL045PA1]	58.21	201	23.2144	9.979
EFT20359.1	C4-type zinc finger protein, DksA/TraR family [Propionibacterium acnes HL045PA1]	57.86	159	17.2182	4.85596
EFT21243.1	CarD-like protein [Propionibacterium acnes HL045PA1]	57.76	161	18.1987	5.49072
EFT20061.1	pyridoxal 5'-phosphate synthase, synthase subunit Pdx1 [Propionibacterium acnes HL045PA1]	57.71	279	29.1149	4.95752
EFT19899.1	ATP synthase F1, alpha subunit [Propionibacterium acnes HL045PA1]	57.61	545	58.872	5.13525
EFT19606.1	50S ribosomal protein L3 [Propionibacterium acnes HL045PA1]	57.4	223	23.4984	10.0376
EFT19901.1	ATP synthase F0, B subunit [Propionibacterium acnes HL045PA1]	57.07	184	20.1494	4.79248
EFT20634.1	translation elongation factor Ts [Propionibacterium acnes HL045PA1]	56.67	270	28.4705	5.13525
EFT21145.1	hypoxanthine phosphoribosyltransferase [Propionibacterium acnes HL045PA1]	56.52	184	20.4082	5.021
EFT19641.1	DNA-directed RNA polymerase, alpha subunit [Propionibacterium acnes HL045PA1]	56.51	338	36.8267	4.50049
EFT20817.1	ribosomal protein L19 [Propionibacterium acnes HL045PA1]	56.41	117	13.0711	10.5356
WP_002547814.1	MULTISPECIES: pyruvate kinase [Propionibacteriaceae]	56.39	477	51.8029	5.60498
EFT20414.1	triose-phosphate isomerase [Propionibacterium acnes HL045PA1]	56.37	259	27.4409	5.03369
EFT19618.1	ribosomal protein L5 [Propionibacterium acnes HL045PA1]	56.19	210	23.8435	9.80322
WP_002547971.1	MULTISPECIES: malate dehydrogenase [Propionibacteriaceae]	55.66	327	34.6347	5.14795
EFT21571.1	single-strand binding family protein [Propionibacterium acnes HL045PA1]	55.43	184	19.3752	5.31299
EFT20283.1	hypothetical protein HMPREF9566_02214 [Propionibacterium acnes HL045PA1]	55.34	356	40.1423	5.31299
EFT21990.1	oxidoreductase, aldo/keto reductase family protein [Propionibacterium acnes HL045PA1]	55.31	273	29.721	4.94482
EFT19927.1	DoxX family protein [Propionibacterium acnes HL045PA1]	55.24	210	21.9569	10.9458
EFT21980.1	Raf-like protein [Propionibacterium acnes HL045PA1]	54.25	153	16.3599	4.729
EFT20082.1	hypothetical protein HMPREF9566_02009 [Propionibacterium acnes HL045PA1]	54.14	290	30.0844	5.21143
EFT22111.1	methylmalonyl-CoA carboxyltransferase 12S subunit [Propionibacterium acnes HL045PA1]	54.01	524	56.4265	5.80811
EFT20859.1	translation initiation factor IF-3 [Propionibacterium acnes HL045PA1]	53.99	213	24.0418	9.71533
EFT19703.1	IMP dehydrogenase family protein [Propionibacterium acnes HL045PA1]	53.68	367	39.3409	5.47803
EFT19611.1	ribosomal protein L22 [Propionibacterium acnes HL045PA1]	53.59	153	16.699	11.063
EFT22130.1	phosphoribosylaminoimidazolesuccinocarboxamide synthase [Propionibacterium acnes HL045PA1]	53.57	420	46.4004	4.79248
EFT20154.1	hypothetical protein HMPREF9566_02081 [Propionibacterium acnes HL045PA1]	53.54	99	10.8396	5.41455
EFT20353.1	cell division protein FtsZ [Propionibacterium acnes HL045PA1]	53.48	417	42.8086	4.67822
EFT22107.1	fructose-bisphosphate aldolase, class II [Propionibacterium acnes HL045PA1]	53.37	341	36.8194	5.22412
EFT19617.1	ribosomal protein L24 [Propionibacterium acnes HL045PA1]	53.28	122	13.4724	10.2427
EFT20373.1	putative ribosomal protein S1 [Propionibacterium acnes HL045PA1]	53.21	498	55.1189	4.65283
WP_002547932.1	MULTISPECIES: pyrophosphate--fructose-6-phosphate 1-phosphotransferase [Propionibacteriaceae]	53.13	399	42.9299	5.05908
EFT22109.1	PAS domain S-box protein [Propionibacterium acnes HL045PA1]	52.88	452	49.1598	4.89404
EFT19737.1	hypothetical protein HMPREF9566_02371 [Propionibacterium acnes HL045PA1]	52.63	285	30.3937	9.75928
EFT21294.1	glycine C-acetyltransferase [Propionibacterium acnes HL045PA1]	52.54	394	42.8816	5.36377
EFT20664.1	FeS assembly protein SufB [Propionibacterium acnes HL045PA1]	52.49	482	53.4615	5.5415
EFT21085.1	transcriptional regulator, PadR family [Propionibacterium acnes HL045PA1]	52.36	191	21.441	6.63916
WP_002547753.1	MULTISPECIES: fructose bisphosphate aldolase [Propionibacteriaceae]	52.32	302	33.4375	5.49072
EFT20794.1	proline--tRNA ligase [Propionibacterium acnes HL045PA1]	52.15	581	63.6595	5.09717
EFT21992.1	hypothetical protein HMPREF9566_00101 [Propionibacterium acnes HL045PA1]	52.08	432	44.0212	10.0229
EFT20059.1	cysteine synthase A [Propionibacterium acnes HL045PA1]	51.77	311	31.9377	4.81787
EFT19980.1	malic enzyme, NAD binding domain protein [Propionibacterium acnes HL045PA1]	51.76	568	61.7616	5.75732
EFT22067.1	pyruvate, phosphate dikinase [Propionibacterium acnes HL045PA1]	51.53	883	96.4148	4.97021
EFT21212.1	oxidoreductase, short chain dehydrogenase/reductase family protein [Propionibacterium acnes HL045PA1]	51.52	264	28.1674	7.07861
EFT21256.1	glycine hydroxymethyltransferase [Propionibacterium acnes HL045PA1]	51.32	491	52.9026	6.06201
EFT20330.1	Hsp20/alpha crystallin family protein [Propionibacterium acnes HL045PA1]	51.32	152	16.6995	5.021
EFT22110.1	conserved carboxylase domain protein [Propionibacterium acnes HL045PA1]	51.31	497	54.6555	5.50342
EFT21444.1	ribose-phosphate diphosphokinase [Propionibacterium acnes HL045PA1]	50.65	310	33.9934	5.5415
EFT19620.1	ribosomal protein S8 [Propionibacterium acnes HL045PA1]	50.37	135	14.6468	9.5835
EFT19900.1	ATP synthase F1, delta subunit [Propionibacterium acnes HL045PA1]	50.19	263	28.4299	5.59229
WP_015588713.1	arginine--tRNA ligase [Cutibacterium acnes]	50.18	556	61.1192	5.05908
EFT21035.1	transcription termination/antitermination factor NusG [Propionibacterium acnes HL045PA1]	50.17	303	33.4752	4.2085
EFT19727.1	translation elongation factor G [Propionibacterium acnes HL045PA1]	49.78	697	76.5564	5.021
EFT19535.1	DNA-binding protein HB1 [Propionibacterium acnes HL045PA1]	49.45	91	9.5822	9.81787
EFT20682.1	DsbA-like protein [Propionibacterium acnes HL045PA1]	49.43	265	28.6146	7.95752
EFT20692.1	trigger factor [Propionibacterium acnes HL045PA1]	49.43	530	57.6801	4.64014
WP_002518130.1	MULTISPECIES: ornithine carbamoyltransferase [Propionibacteriaceae]	49.4	334	36.6294	5.94775
EFT20659.1	SUF system FeS assembly protein, NifU family [Propionibacterium acnes HL045PA1]	49.4	166	18.2898	4.56396
EFT22128.1	alkyl hydroperoxide reductase, F subunit [Propionibacterium acnes HL045PA1]	49.24	524	55.6444	5.18604
EFT21399.1	putative regulatory protein (CxxC_CxxC_SSSS) [Propionibacterium acnes HL045PA1]	49	100	10.3508	5.37646
EFT21569.1	ribosomal protein L9 [Propionibacterium acnes HL045PA1]	48.99	149	16.108	9.75928
EFT20857.1	ribosomal protein L20 [Propionibacterium acnes HL045PA1]	48.78	123	13.9514	11.1509
EFT20440.1	hypothetical protein HMPREF9566_01722 [Propionibacterium acnes HL045PA1]	48.62	218	23.1003	6.03662
EFT19614.1	ribosomal protein L29 [Propionibacterium acnes HL045PA1]	48.05	77	8.87972	6.771
EFT20611.1	2-oxoglutarate dehydrogenase, E2 component, dihydrolipoamide succinyltransferase [Propionibacterium acnes HL045PA1]	47.93	459	47.5648	4.93213
EFT20923.1	hypothetical protein HMPREF9566_01193 [Propionibacterium acnes HL045PA1]	47.62	84	9.47653	4.99561
EFT21041.1	DNA-directed RNA polymerase, beta subunit [Propionibacterium acnes HL045PA1]	47.51	1185	131.21	5.14795
EFT22077.1	co-chaperone GrpE [Propionibacterium acnes HL045PA1]	47.51	221	24.3015	4.33545
EFT20635.1	ribosomal protein S2 [Propionibacterium acnes HL045PA1]	47	283	31.5164	6.30322
WP_002547880.1	MULTISPECIES: hypothetical protein [Propionibacteriaceae]	46.94	245	27.4991	5.41455
EFT20284.1	aspartate--tRNA ligase [Propionibacterium acnes HL045PA1]	46.86	606	66.4973	5.22412
WP_002547822.1	MULTISPECIES: arginine deiminase [Propionibacteriaceae]	46.86	414	45.7338	5.23682
EFT21247.1	phosphate transport system regulatory protein PhoU [Propionibacterium acnes HL045PA1]	46.85	222	24.4103	4.81787
EFT20157.1	hypothetical protein HMPREF9566_02084 [Propionibacterium acnes HL045PA1]	46.72	244	26.91	4.22119
EFT19585.1	putative purine nucleotide phosphorylase [Propionibacterium acnes HL045PA1]	46.67	270	27.6565	6.03662
EFT20423.1	ribosomal protein L21 [Propionibacterium acnes HL045PA1]	46.43	112	12.1956	9.5249
EFT20499.1	methylmalonyl-CoA mutase large subunit [Propionibacterium acnes HL045PA1]	46.23	729	80.1163	5.49072
EFT21498.1	DegT/DnrJ/EryC1/StrS aminotransferase family protein [Propionibacterium acnes HL045PA1]	46.22	370	39.2347	5.71924
EFT20232.1	TIGR03085 family protein [Propionibacterium acnes HL045PA1]	45.97	211	23.1272	8.25049
EFT20761.1	dihydrodipicolinate reductase [Propionibacterium acnes HL045PA1]	45.93	246	25.928	4.98291
EFT19616.1	ribosomal protein L14 [Propionibacterium acnes HL045PA1]	45.9	122	13.4704	9.93506
EFT20187.1	FHA domain protein [Propionibacterium acnes HL045PA1]	45.83	192	20.4459	4.79248
EFT19763.1	peptide chain release factor 2 [Propionibacterium acnes HL045PA1]	45.55	371	41.4429	4.77979
EFT19573.1	basic membrane protein [Propionibacterium acnes HL045PA1]	45.28	318	33.472	8.1333
EFT21964.1	intracellular protease, PfpI family [Propionibacterium acnes HL045PA1]	45.25	179	19.0128	4.85596
EFT20965.1	NADH dehydrogenase subunit E [Propionibacterium acnes HL045PA1]	45.21	261	28.4199	4.99561
EFT20365.1	response regulator receiver domain protein [Propionibacterium acnes HL045PA1]	45.12	215	23.8211	4.66553
EFT19612.1	ribosomal protein S3 [Propionibacterium acnes HL045PA1]	44.98	269	29.6556	10.6528
EFT19897.1	ATP synthase F1, beta subunit [Propionibacterium acnes HL045PA1]	44.83	484	52.8116	4.75439
EFT21037.1	ribosomal protein L11 [Propionibacterium acnes HL045PA1]	44.76	143	15.125	9.17334
EFT21779.1	UDP-glucose 4-epimerase [Propionibacterium acnes HL045PA1]	44.76	353	38.5445	5.24951
EFT20612.1	cytosol aminopeptidase family, catalytic domain protein [Propionibacterium acnes HL045PA1]	44.69	508	52.0522	5.04639
EFT20554.1	hypothetical protein HMPREF9566_01647 [Propionibacterium acnes HL045PA1]	44.56	386	40.7534	4.90674
WP_002547887.1	MULTISPECIES: transcription termination factor Rho [Propionibacteriaceae]	44.55	633	70.63	9.40771
EFT19625.1	ribosomal protein L15 [Propionibacterium acnes HL045PA1]	44.52	146	15.5053	9.80322
EFT19877.1	glycosyltransferase, group 2 family protein [Propionibacterium acnes HL045PA1]	44.49	272	30.1724	7.02002
EFT21646.1	glycerol kinase [Propionibacterium acnes HL045PA1]	44.47	515	56.8473	5.021
WP_002515693.1	MULTISPECIES: DUF349 domain-containing protein [Propionibacteriaceae]	44.26	427	48.5036	6.18896
WP_002516994.1	MULTISPECIES: pyruvate dehydrogenase [Propionibacteriaceae]	44.21	579	62.1259	6.32861
EFT21656.1	OsmC-like protein [Propionibacterium acnes HL045PA1]	44.14	145	15.3427	5.33838
EFT21159.1	2-amino-4-hydroxy-6-hydroxymethyldihydropteridine diphosphokinase [Propionibacterium acnes HL045PA1]	44	175	19.0767	4.66553
EFT21388.1	putative N-acetylglucosamine-6-phosphate deacetylase [Propionibacterium acnes HL045PA1]	43.35	376	39.1119	5.57959
EFT21977.1	hypothetical protein HMPREF9566_00085 [Propionibacterium acnes HL045PA1]	43.15	197	20.5073	9.71533
EFT21651.1	thioredoxin-disulfide reductase [Propionibacterium acnes HL045PA1]	43.14	350	37.2393	4.65283
WP_002548085.1	MULTISPECIES: aspartate ammonia-lyase [Propionibacteriaceae]	42.65	490	53.7938	4.88135
EFT19883.1	dihydrolipoyl dehydrogenase [Propionibacterium acnes HL045PA1]	42.18	467	49.6976	5.65576
WP_002513226.1	MULTISPECIES: thioredoxin [Propionibacteriaceae]	42.15	121	13.4227	4.64014
EFT20666.1	ABC transporter, solute-binding protein [Propionibacterium acnes HL045PA1]	42.12	368	39.7604	8.45557
EFT21135.1	amine oxidase (flavin-containing) [Propionibacterium acnes HL045PA1]	42.09	449	47.5902	5.09717
EFT19702.1	inosine-5'-monophosphate dehydrogenase [Propionibacterium acnes HL045PA1]	42.06	504	53.6595	5.47803
EFT19779.1	branched-chain-amino-acid transaminase [Propionibacterium acnes HL045PA1]	41.87	363	39.8763	5.33838
EFT21201.1	aspartate-semialdehyde dehydrogenase [Propionibacterium acnes HL045PA1]	41.79	347	35.9806	5.32568
EFT19898.1	ATP synthase F1, gamma subunit [Propionibacterium acnes HL045PA1]	41.72	314	34.5417	5.5542
EFT21227.1	phosphate ABC transporter, phosphate-binding protein PstS [Propionibacterium acnes HL045PA1]	41.51	383	39.5228	8.39697
EFT20643.1	SPFH/Band 7/PHB domain protein [Propionibacterium acnes HL045PA1]	41.49	388	42.2571	5.5415
EFT20919.1	peptidase dimerization domain protein [Propionibacterium acnes HL045PA1]	41.39	447	47.1711	4.89404
EFT21476.1	pyridine nucleotide-disulfide oxidoreductase [Propionibacterium acnes HL045PA1]	41.32	605	66.4245	5.38916
EFT21276.1	hypothetical protein HMPREF9566_00911 [Propionibacterium acnes HL045PA1]	41.28	172	18.5022	4.729
EFT20272.1	adenine phosphoribosyltransferase [Propionibacterium acnes HL045PA1]	41.24	177	18.3547	4.76709
EFT19730.1	ribosomal subunit interface protein [Propionibacterium acnes HL045PA1]	41.04	212	23.7463	6.16357
EFT20553.1	cellulase (glycosyl hydrolase family 5) [Propionibacterium acnes HL045PA1]	40.97	493	53.0902	6.37939
EFT21008.1	hypothetical protein HMPREF9566_01152 [Propionibacterium acnes HL045PA1]	40.96	188	20.4951	10.1255
EFT21613.1	alanine dehydrogenase [Propionibacterium acnes HL045PA1]	40.81	370	38.1094	5.40186
EFT21040.1	ribosomal protein L7/L12 [Propionibacterium acnes HL045PA1]	40.77	130	13.6932	4.58936
EFT21142.1	inorganic diphosphatase [Propionibacterium acnes HL045PA1]	40.76	184	20.7478	4.42432
WP_032497379.1	MULTISPECIES: serine/threonine protein kinase [Propionibacteriaceae]	40.53	375	43.198	5.0083
EFT19797.1	peptidyl-prolyl cis-trans isomerase, FKBP-type [Propionibacterium acnes HL045PA1]	40.5	279	29.1494	9.1001
EFT21389.1	iron dependent repressor DNA binding domain protein [Propionibacterium acnes HL045PA1]	40.42	240	26.2862	4.86865
EFT22021.1	triacylglycerol lipase [Propionibacterium acnes HL045PA1]	40.41	339	35.9861	7.31299
EFT22072.1	response regulator receiver domain protein [Propionibacterium acnes HL045PA1]	40.33	243	27.3162	8.36768
EFT20308.1	hypothetical protein HMPREF9566_02239 [Propionibacterium acnes HL045PA1]	40.23	256	27.1835	9.21729
EFT21791.1	succinate-semialdehyde dehydrogenase [Propionibacterium acnes HL045PA1]	40.21	485	51.8836	4.89404
WP_002524362.1	Fe-S cluster assembly protein SufD [Cutibacterium acnes]	39.89	366	39.6392	5.37646
EFT22037.1	Transketolase, pyridine binding domain protein [Propionibacterium acnes HL045PA1]	39.82	334	36.3015	5.60498
EFT19687.1	putative glycoprotease GCP [Propionibacterium acnes HL045PA1]	39.77	347	35.9716	5.08447
WP_002516335.1	MULTISPECIES: argininosuccinate synthase [Propionibacteriaceae]	39.28	471	51.5607	5.021
EFT21381.1	cold-shock DNA-binding domain protein [Propionibacterium acnes HL045PA1]	39.26	135	14.6165	9.26123
EFT21939.1	SH3 domain protein [Propionibacterium acnes HL045PA1]	38.78	343	36.5538	10.1401
EFT21483.1	hypothetical protein HMPREF9566_00672 [Propionibacterium acnes HL045PA1]	38.5	226	23.9674	5.05908
EFT20781.1	ribosome-binding factor A [Propionibacterium acnes HL045PA1]	38.46	143	15.592	6.20166
EFT21237.1	phosphoenolpyruvate-protein phosphotransferase [Propionibacterium acnes HL045PA1]	38.42	557	57.6929	4.91943
EFT21700.1	R3H domain protein [Propionibacterium acnes HL045PA1]	38.42	203	22.2115	4.17041
EFT21042.1	DNA-directed RNA polymerase, beta' subunit [Propionibacterium acnes HL045PA1]	38.13	1293	143.329	6.94678
EFT19852.1	ribulose-phosphate 3-epimerase [Propionibacterium acnes HL045PA1]	38.12	223	24.1126	6.29053
EFT21165.1	ATPase family associated with various cellular activities (AAA) [Propionibacterium acnes HL045PA1]	38.03	844	93.2526	5.16064
EFT21456.1	hypothetical protein HMPREF9566_01095 [Propionibacterium acnes HL045PA1]	38.01	171	17.9651	8.32373
EFT20164.1	aconitate hydratase 1 [Propionibacterium acnes HL045PA1]	37.95	888	96.3455	4.89404
WP_002519225.1	MULTISPECIES: hypothetical protein [Propionibacteriaceae]	37.92	327	34.0754	6.7124
EFT19707.1	GMP synthase (glutamine-hydrolyzing) domain protein [Propionibacterium acnes HL045PA1]	37.91	517	55.5965	5.13525
EFT20754.1	pyridoxamine 5'-phosphate oxidase family protein [Propionibacterium acnes HL045PA1]	37.86	140	15.4647	4.41162
EFT19609.1	ribosomal protein L2 [Propionibacterium acnes HL045PA1]	37.77	278	30.2282	11.1362
EFT20210.1	phosphoglucomutase, alpha-D-glucose phosphate-specific [Propionibacterium acnes HL045PA1]	37.38	543	58.451	5.0083
EFT21541.1	putative streptolysin associated protein SagB [Propionibacterium acnes HL045PA1]	37.17	304	32.5824	7.41553
EFT20597.1	hypothetical protein HMPREF9566_01691 [Propionibacterium acnes HL045PA1]	37.11	256	28.1312	10.2866
EFT20627.1	Glu/Leu/Phe/Val dehydrogenase, dimerization domain protein [Propionibacterium acnes HL045PA1]	37.08	445	48.1119	5.22412
EFT19613.1	ribosomal protein L16 [Propionibacterium acnes HL045PA1]	36.69	139	15.6603	10.5503
EFT20356.1	hypothetical protein HMPREF9566_01781 [Propionibacterium acnes HL045PA1]	36.63	172	19.4377	5.31299
EFT21482.1	iron-sulfur cluster-binding protein [Propionibacterium acnes HL045PA1]	36.59	511	56.9632	7.72314
EFT20820.1	succinate dehydrogenase or fumarate reductase, flavoprotein subunit [Propionibacterium acnes HL045PA1]	36.3	675	75.7144	6.58057
EFT20172.1	putative tryptophan 2,3-dioxygenase [Propionibacterium acnes HL045PA1]	36.24	458	50.7493	5.38916
EFT20500.1	LAO/AO transport system ATPase [Propionibacterium acnes HL045PA1]	36.21	348	37.2082	5.30029
EFT20896.1	ErfK/YbiS/YcfS/YnhG [Propionibacterium acnes HL045PA1]	36.2	384	41.2336	8.63135
EFT21242.1	PTS system, Lactose/Cellobiose specific IIB subunit [Propionibacterium acnes HL045PA1]	36.08	97	10.6546	9.05615
EFT20929.1	NlpC/P60 family protein [Propionibacterium acnes HL045PA1]	35.82	388	40.3889	10.6382
EFT20829.1	signal recognition particle-docking protein FtsY [Propionibacterium acnes HL045PA1]	35.61	396	41.2367	4.84326
EFT20966.1	NADH oxidoreductase (quinone), F subunit [Propionibacterium acnes HL045PA1]	35.59	444	48.5162	6.06201
WP_002547903.1	MULTISPECIES: hypothetical protein [Propionibacteriaceae]	35.58	267	28.6564	9.61279
EFT20487.1	carbamate kinase [Propionibacterium acnes HL045PA1]	35.55	301	31.9773	4.93213
EFT19798.1	pseudouridylate synthase [Propionibacterium acnes HL045PA1]	35.51	245	27.3936	8.20654
WP_002516042.1	MULTISPECIES: 50S ribosomal protein L13 [Propionibacteriaceae]	35.37	147	16.2876	10.0376
EFT21158.1	dihydroneopterin aldolase [Propionibacterium acnes HL045PA1]	35	120	12.8777	5.40186
WP_002522398.1	MULTISPECIES: universal stress protein [Propionibacteriaceae]	34.86	284	29.2281	5.94775
WP_002517483.1	MULTISPECIES: DNA polymerase III subunit beta [Propionibacteriaceae]	34.72	386	41.194	5.04639
EFT22124.1	adenylosuccinate synthase [Propionibacterium acnes HL045PA1]	34.72	432	47.33	5.32568
EFT21840.1	hypothetical protein HMPREF9566_00582 [Propionibacterium acnes HL045PA1]	34.48	174	19.9241	6.30322
EFT22078.1	chaperone protein DnaJ [Propionibacterium acnes HL045PA1]	34.47	380	40.5873	8.5874
EFT20963.1	NADH dehydrogenase, C subunit [Propionibacterium acnes HL045PA1]	34.31	274	30.569	5.65576
EFT20490.1	ACT domain protein [Propionibacterium acnes HL045PA1]	34.3	172	18.3715	4.77979
EFT20551.1	dihydrodipicolinate synthase [Propionibacterium acnes HL045PA1]	34.13	293	30.6707	4.93213
WP_002548154.1	MULTISPECIES: porphobilinogen synthase [Propionibacteriaceae]	33.91	348	37.5127	4.98291
EFT20422.1	S1 RNA binding domain protein [Propionibacterium acnes HL045PA1]	33.75	803	88.6422	7.66455
EFT21987.1	glucose-6-phosphate isomerase [Propionibacterium acnes HL045PA1]	33.75	560	61.4171	5.32568
EFT21109.1	hypothetical protein HMPREF9566_00743 [Propionibacterium acnes HL045PA1]	33.71	178	18.1967	8.67529
EFT20100.1	orotidine 5'-phosphate decarboxylase [Propionibacterium acnes HL045PA1]	33.47	236	24.3475	5.41455
EFT20789.1	transcription termination factor NusA [Propionibacterium acnes HL045PA1]	33.44	323	35.7166	5.96045
EFT20689.1	endopeptidase Clp [Propionibacterium acnes HL045PA1]	33.2	244	26.6353	4.89404
WP_002517014.1	MULTISPECIES: 4-hydroxy-3-methylbut-2-en-1-yl diphosphate synthase (flavodoxin) [Propionibacteriaceae]	33.16	380	40.3518	5.56689
EFT21764.1	ABC transporter, ATP-binding protein [Propionibacterium acnes HL045PA1]	33.14	344	36.8586	5.93506
EFT20340.1	ATPase family associated with various cellular activities (AAA) [Propionibacterium acnes HL045PA1]	33.02	318	34.395	6.96143
EFT19917.1	homoserine dehydrogenase [Propionibacterium acnes HL045PA1]	32.88	441	46.6288	5.26221
EFT21034.1	preprotein translocase, SecE subunit [Propionibacterium acnes HL045PA1]	32.87	216	23.5371	5.24951
EFT21324.1	cobalt transport protein [Propionibacterium acnes HL045PA1]	32.64	144	14.8906	5.31299
EFT20042.1	glycine--tRNA ligase [Propionibacterium acnes HL045PA1]	32.61	506	57.1606	6.99072
EFT20481.1	DJ-1/PfpI family protein [Propionibacterium acnes HL045PA1]	32.31	229	24.4872	4.99561
WP_002513867.1	MULTISPECIES: RNA polymerase-binding protein RbpA [Propionibacteriaceae]	32.2	118	12.9215	7.34229
WP_002524305.1	MULTISPECIES: DoxX family protein [Propionibacteriaceae]	32.09	268	29.2233	6.39209
EFT19684.1	hydrolase, P-loop family [Propionibacterium acnes HL045PA1]	31.99	297	30.7598	4.53857
EFT21030.1	hypothetical protein HMPREF9566_01125 [Propionibacterium acnes HL045PA1]	31.69	142	15.6897	5.021
EFT19536.1	nicotinate phosphoribosyltransferase [Propionibacterium acnes HL045PA1]	31.61	446	47.3962	5.84619
EFT20336.1	aminomethyltransferase [Propionibacterium acnes HL045PA1]	31.54	371	39.546	5.22412
EFT20887.1	SH3 domain protein, partial [Propionibacterium acnes HL045PA1]	31.47	232	24.7176	10.3745
WP_002516065.1	MULTISPECIES: glutamate--tRNA ligase [Propionibacteriaceae]	31.39	497	56.2756	5.32568
EFT21606.1	aminotransferase, class IV [Propionibacterium acnes HL045PA1]	31.23	269	28.8386	4.93213
EFT21518.1	pyridine nucleotide-disulfide oxidoreductase [Propionibacterium acnes HL045PA1]	30.87	460	49.6044	5.88428
EFT19896.1	ATP synthase F1, epsilon subunit [Propionibacterium acnes HL045PA1]	30.82	146	16.0202	5.5542
EFT20265.1	DNA-binding regulatory protein, YebC/PmpR family [Propionibacterium acnes HL045PA1]	30.68	264	28.7785	4.77979
EFT19665.1	phosphoglucosamine mutase [Propionibacterium acnes HL045PA1]	30.67	450	47.5434	5.50342
EFT20945.1	dihydroxyacetone kinase, DhaK subunit [Propionibacterium acnes HL045PA1]	30.63	333	34.6556	4.98291
EFT20559.1	aminopeptidase P domain protein [Propionibacterium acnes HL045PA1]	30.52	498	55.9833	5.03369
EFT20658.1	hypothetical protein HMPREF9566_01456 [Propionibacterium acnes HL045PA1]	30.51	118	12.9515	4.05615
EFT20593.1	PTS system, glucose subfamily, IIA component [Propionibacterium acnes HL045PA1]	30.49	164	16.8165	4.41162
EFT20303.1	methionine adenosyltransferase [Propionibacterium acnes HL045PA1]	30.48	397	42.2241	5.04639
EFT19583.1	AMP-binding enzyme [Propionibacterium acnes HL045PA1]	30.48	607	66.2291	5.36377
WP_002517521.1	MULTISPECIES: 1-phosphofructokinase [Propionibacteriaceae]	30.38	316	32.6089	5.24951
EFT19649.1	superoxide dismutase [Propionibacterium acnes HL045PA1]	30.24	205	23.3234	5.85889
EFT22068.1	FHA domain protein [Propionibacterium acnes HL045PA1]	30.18	391	41.1582	4.48779
EFT21169.1	LamB/YcsF family protein [Propionibacterium acnes HL045PA1]	30.08	256	26.5104	5.56689
EFT22112.1	hypothetical protein HMPREF9566_00222 [Propionibacterium acnes HL045PA1]	30	80	8.78664	9.37842
EFT21187.1	uroporphyrinogen-III synthase [Propionibacterium acnes HL045PA1]	29.88	241	25.1626	6.39209
EFT20585.1	glutamine synthetase, type I [Propionibacterium acnes HL045PA1]	29.81	473	53.2083	5.30029
EFT20790.1	hypothetical protein HMPREF9566_01406 [Propionibacterium acnes HL045PA1]	29.78	178	19.5229	5.021
EFT21540.1	hypothetical protein HMPREF9566_00647 [Propionibacterium acnes HL045PA1]	29.57	328	35.7231	4.85596
WP_002548047.1	MULTISPECIES: histidinol-phosphate transaminase [Propionibacteriaceae]	29.55	352	38.4166	5.19873
EFT21481.1	cysteine-rich domain protein [Propionibacterium acnes HL045PA1]	29.48	268	29.0751	5.19873
EFT21009.1	antioxidant, AhpC/TSA family [Propionibacterium acnes HL045PA1]	29.19	161	17.4208	5.90967
EFT21395.1	UTP--glucose-1-phosphate uridylyltransferase [Propionibacterium acnes HL045PA1]	28.82	465	51.1487	4.79248
EFT19543.1	tRNA nucleotidyltransferase [Propionibacterium acnes HL045PA1]	28.74	254	27.1039	5.26221
EFT20727.1	ATP-binding cassette protein, ChvD family [Propionibacterium acnes HL045PA1]	28.7	561	62.0318	5.19873
EFT19803.1	CTP synthase [Propionibacterium acnes HL045PA1]	28.65	562	60.6502	6.7417
EFT20964.1	NADH dehydrogenase subunit D [Propionibacterium acnes HL045PA1]	28.64	433	47.9817	5.09717
EFT20976.1	polyprenyl synthetase [Propionibacterium acnes HL045PA1]	28.4	324	34.6627	4.85596
EFT20967.1	NADH dehydrogenase (quinone), G subunit [Propionibacterium acnes HL045PA1]	28.33	812	86.5499	5.68115
EFT21202.1	pyrroline-5-carboxylate reductase [Propionibacterium acnes HL045PA1]	28.14	263	26.0556	5.14795
EFT22131.1	phosphoribosylformylglycinamidine synthase I [Propionibacterium acnes HL045PA1]	28.13	224	23.7229	5.96045
EFT20278.1	histidine--tRNA ligase [Propionibacterium acnes HL045PA1]	27.97	454	50.2328	6.20166
EFT19528.1	hypothetical protein HMPREF9566_02665 [Propionibacterium acnes HL045PA1]	27.73	339	36.1396	5.21143
EFT20647.1	putative enoyl-(acyl carrier protein) reductase [Propionibacterium acnes HL045PA1]	27.63	257	27.214	5.18604
EFT20297.1	translation elongation factor P [Propionibacterium acnes HL045PA1]	27.51	189	21.1367	5.07178
EFT19783.1	ketol-acid reductoisomerase [Propionibacterium acnes HL045PA1]	27.49	342	37.3436	5.23682
EFT19671.1	glutamine-fructose-6-phosphate transaminase (isomerizing) [Propionibacterium acnes HL045PA1]	27.32	615	66.994	5.32568
EFT20081.1	beta-ketoacyl-acyl-carrier-protein synthase III [Propionibacterium acnes HL045PA1]	27.11	332	35.2539	5.8208
EFT21963.1	ABC transporter, substrate-binding protein, family 5 [Propionibacterium acnes HL045PA1]	27.03	555	60.4679	7.56201
EFT20533.1	putative NAD(P)(+) transhydrogenase (AB-specific), alpha subunit [Propionibacterium acnes HL045PA1]	26.99	352	36.6968	4.89404
WP_002516127.1	MULTISPECIES: ArgR family transcriptional regulator [Propionibacteriaceae]	26.92	182	19.0886	4.97021
EFT21899.1	B3/4 domain protein [Propionibacterium acnes HL045PA1]	26.86	242	26.4034	5.05908
EFT22036.1	pyruvate dehydrogenase E1 component, alpha subunit [Propionibacterium acnes HL045PA1]	26.78	351	38.2386	4.61475
EFT19622.1	ribosomal protein L18 [Propionibacterium acnes HL045PA1]	26.77	127	13.6924	10.9312
EFT20550.1	O-methyltransferase [Propionibacterium acnes HL045PA1]	26.73	217	23.3181	4.67822
EFT21331.1	uroporphyrinogen-III C-methyltransferase [Propionibacterium acnes HL045PA1]	26.36	258	26.7818	5.09717
EFT19495.1	TQXA domain protein [Propionibacterium acnes HL045PA1]	26.33	452	47.897	5.52881
EFT21475.1	pyruvate synthase [Propionibacterium acnes HL045PA1]	26.25	1204	131.812	5.89697
EFT21539.1	putative YcaO-like family [Propionibacterium acnes HL045PA1]	26.24	442	48.3883	6.53662
EFT20819.1	succinate dehydrogenase/fumarate reductase iron-sulfur subunit [Propionibacterium acnes HL045PA1]	26.07	257	27.5455	6.39209
EFT21196.1	malic enzyme, NAD binding domain protein [Propionibacterium acnes HL045PA1]	25.88	541	59.5506	5.70654
EFT19985.1	leucine--tRNA ligase [Propionibacterium acnes HL045PA1]	25.79	826	92.3907	5.17334
WP_002520574.1	MULTISPECIES: hypothetical protein [Propionibacteriaceae]	25.64	195	20.5072	8.26514
EFT22061.1	succinate CoA transferase [Propionibacterium acnes HL045PA1]	25.6	504	55.0115	5.90967
EFT21649.1	trypsin [Propionibacterium acnes HL045PA1]	25.51	341	33.8934	9.11475
EFT20124.1	ribonucleoside-diphosphate reductase, adenosylcobalamin-dependent [Propionibacterium acnes HL045PA1]	25.47	950	103.873	5.26221
EFT19850.1	preprotein translocase, SecA subunit [Propionibacterium acnes HL045PA1]	25.39	898	101.327	5.26221
EFT19894.1	ATP:cob(I)alamin adenosyltransferase [Propionibacterium acnes HL045PA1]	25.34	221	24.0792	4.80518
EFT19714.1	NLPA lipoprotein [Propionibacterium acnes HL045PA1]	25.31	320	33.7519	8.1333
EFT19584.1	phosphoglucomutase/phosphomannomutase, alpha/beta/alpha domain II [Propionibacterium acnes HL045PA1]	25.27	558	59.261	5.18604
EFT19638.1	30S ribosomal protein S13 [Propionibacterium acnes HL045PA1]	25.2	123	13.9878	10.9165
EFT20683.1	Anticodon-binding domain protein [Propionibacterium acnes HL045PA1]	24.94	870	97.2608	5.23682
EFT21062.1	FHA domain protein [Propionibacterium acnes HL045PA1]	24.89	229	25.1462	6.44287
EFT21521.1	hypothetical protein HMPREF9566_00628 [Propionibacterium acnes HL045PA1]	24.82	137	15.2666	4.91943
EFT20073.1	ATPase family associated with various cellular activities (AAA) [Propionibacterium acnes HL045PA1]	24.81	395	42.687	5.24951
EFT21496.1	hypothetical protein HMPREF9566_00603 [Propionibacterium acnes HL045PA1]	24.81	258	26.9079	8.39697
EFT21185.1	glutamate-1-semialdehyde-2,1-aminomutase [Propionibacterium acnes HL045PA1]	24.77	436	45.4128	4.94482
EFT20054.1	putative alpha,alpha-trehalose-phosphate synthase (UDP-forming) [Propionibacterium acnes HL045PA1]	24.63	467	52.8332	6.43018
EFT19544.1	non-canonical purine NTP pyrophosphatase, RdgB/HAM1 family [Propionibacterium acnes HL045PA1]	24.51	204	21.9701	5.22412
EFT21104.1	endoribonuclease L-PSP [Propionibacterium acnes HL045PA1]	24.5	151	14.9469	4.80518
EFT20475.1	GTP-binding protein YchF [Propionibacterium acnes HL045PA1]	24.37	357	38.7286	4.61475
WP_002522288.1	MULTISPECIES: hypothetical protein [Propionibacteriaceae]	24.35	308	32.481	5.80811
EFT20806.1	1-deoxy-D-xylulose 5-phosphate reductoisomerase [Propionibacterium acnes HL045PA1]	24.32	407	42.3727	5.03369
EFT21558.1	serine--tRNA ligase [Propionibacterium acnes HL045PA1]	24.29	424	46.5027	5.23682
EFT20333.1	FCD domain protein [Propionibacterium acnes HL045PA1]	24.27	239	26.0642	5.75732
WP_002515854.1	MULTISPECIES: glycosyltransferase family 4 protein [Propionibacteriaceae]	24.26	371	39.9527	7.18115
EFT21699.1	FemAB family protein [Propionibacterium acnes HL045PA1]	24.24	363	40.7178	6.7124
EFT21191.1	glutamyl-tRNAGlu reductase domain protein [Propionibacterium acnes HL045PA1]	24.22	446	47.105	5.21143
EFT19920.1	oxoglutarate dehydrogenase (succinyl-transferring), E1 component [Propionibacterium acnes HL045PA1]	24.19	1236	136.695	6.7124
EFT20011.1	putative chaperone protein DnaJ [Propionibacterium acnes HL045PA1]	23.98	392	41.8327	6.37939
EFT21586.1	heavy metal-associated domain protein [Propionibacterium acnes HL045PA1]	23.85	130	12.9317	5.22412
EFT19579.1	methionine--tRNA ligase [Propionibacterium acnes HL045PA1]	23.83	554	61.4523	4.99561
EFT20179.1	threonine--tRNA ligase [Propionibacterium acnes HL045PA1]	23.8	689	77.2639	5.8208
EFT21284.1	ABC transporter, ATP-binding protein [Propionibacterium acnes HL045PA1]	23.77	366	39.6844	5.40186
EFT19639.1	30S ribosomal protein S11 [Propionibacterium acnes HL045PA1]	23.7	135	14.1576	11.4146
EFT21998.1	ROK family protein [Propionibacterium acnes HL045PA1]	23.62	271	29.0662	6.354
EFT20665.1	transcriptional regulator, ArsR family [Propionibacterium acnes HL045PA1]	23.62	254	27.323	6.80029
EFT20757.1	hypothetical protein HMPREF9566_01373 [Propionibacterium acnes HL045PA1]	23.52	557	60.8078	5.57959
EFT21593.1	glycerol-3-phosphate dehydrogenase, anaerobic, B subunit [Propionibacterium acnes HL045PA1]	23.49	447	46.4583	6.21436
EFT20201.1	hypothetical protein HMPREF9566_02132 [Propionibacterium acnes HL045PA1]	23.37	338	37.0086	4.70361
EFT21033.1	aminotransferase, class I/II [Propionibacterium acnes HL045PA1]	23.28	421	45.7423	6.26514
EFT20733.1	oligoribonuclease [Propionibacterium acnes HL045PA1]	23.27	202	22.5422	5.16064
EFT21443.1	UDP-N-acetylglucosamine diphosphorylase/glucosamine-1-phosphate N-acetyltransferase [Propionibacterium acnes HL045PA1]	23.15	432	45.7321	4.81787
EFT21967.1	aspartate kinase, monofunctional class [Propionibacterium acnes HL045PA1]	23.11	424	44.8349	5.10986
EFT22126.1	adenylosuccinate lyase [Propionibacterium acnes HL045PA1]	23.06	477	52.1836	5.22412
EFT19769.1	D-ala D-ala ligase N-terminal domain protein [Propionibacterium acnes HL045PA1]	23.01	365	39.2359	5.36377
EFT21147.1	ATP-dependent metallopeptidase HflB [Propionibacterium acnes HL045PA1]	22.87	717	77.1837	5.56689
WP_002514214.1	MULTISPECIES: tyrosine--tRNA ligase [Propionibacteriaceae]	22.73	418	46.2426	5.73193
EFT20026.1	prolyl aminopeptidase [Propionibacterium acnes HL045PA1]	22.39	335	37.7714	4.86865
EFT21815.1	catalase [Propionibacterium acnes HL045PA1]	22.36	483	54.3092	5.51611
EFT20827.1	signal recognition particle protein [Propionibacterium acnes HL045PA1]	22.35	528	57.0852	8.95361
EFT19568.1	isocitrate dehydrogenase, NADP-dependent [Propionibacterium acnes HL045PA1]	22.21	734	79.8891	4.89404
EFT22020.1	cellulase (glycosyl hydrolase family 5) [Propionibacterium acnes HL045PA1]	22.2	500	54.0388	6.7124
EFT19863.1	putative cytidylate kinase [Propionibacterium acnes HL045PA1]	22.16	185	20.2045	5.10986
EFT20248.1	N-acetylmuramic acid 6-phosphate etherase [Propionibacterium acnes HL045PA1]	22.04	304	31.2779	5.23682
EFT21302.1	oxidoreductase, zinc-binding dehydrogenase family protein [Propionibacterium acnes HL045PA1]	21.89	338	36.165	5.12256
EFT20969.1	NADH-quinone oxidoreductase, chain I [Propionibacterium acnes HL045PA1]	21.72	198	22.3223	5.16064
EFT20841.1	ABC transporter, solute-binding protein [Propionibacterium acnes HL045PA1]	21.56	436	47.4521	8.30908
EFT21448.1	ribosomal protein L25, Ctc-form [Propionibacterium acnes HL045PA1]	21.46	205	22.3085	4.65283
EFT20491.1	oxidoreductase, aldo/keto reductase family protein [Propionibacterium acnes HL045PA1]	21.43	322	34.8244	4.83057
EFT20132.1	RNA polymerase sigma factor RpoD [Propionibacterium acnes HL045PA1]	21.33	511	55.6427	6.41748
EFT20714.1	membrane alanyl aminopeptidase [Propionibacterium acnes HL045PA1]	21.15	870	96.7665	4.93213
EFT21948.1	amidase, hydantoinase/carbamoylase family [Propionibacterium acnes HL045PA1]	21.11	398	42.0478	4.84326
EFT20107.1	transcriptional regulator, DeoR family [Propionibacterium acnes HL045PA1]	21.03	252	26.4242	7.75244
WP_002516074.1	MULTISPECIES: glycerophosphoryl diester phosphodiesterase [Propionibacteriaceae]	20.97	248	27.3708	5.07178
EFT19827.1	putative hydrolase [Propionibacterium acnes HL045PA1]	20.97	453	49.9688	4.7417
WP_002522034.1	MULTISPECIES: haloacid dehalogenase [Propionibacteriaceae]	20.85	259	28.2832	4.86865
EFT20474.1	aminopeptidase I zinc metalloprotease (M18) [Propionibacterium acnes HL045PA1]	20.56	428	45.9351	6.16357
EFT20940.1	lactate/malate dehydrogenase, NAD binding domain protein [Propionibacterium acnes HL045PA1]	20.56	321	33.6428	4.97021
WP_002548210.1	MULTISPECIES: ferrochelatase [Propionibacteriaceae]	20.5	683	73.9987	5.12256
EFT21526.1	CobQ/CobB/MinD/ParA nucleotide binding domain protein [Propionibacterium acnes HL045PA1]	20.42	284	29.8416	4.91943
EFT19559.1	phosphoribosylaminoimidazolecarboxamide formyltransferase/IMP cyclohydrolase [Propionibacterium acnes HL045PA1]	20.35	516	54.9575	5.40186
EFT20855.1	phenylalanine--tRNA ligase, alpha subunit [Propionibacterium acnes HL045PA1]	20.33	369	40.1231	5.70654
EFT20473.1	putative flagellar protein FliS [Propionibacterium acnes HL045PA1]	20.2	406	44.2509	6.1001
EFT20434.1	iojap-like protein [Propionibacterium acnes HL045PA1]	20.15	134	15.2307	4.93213
WP_002518460.1	MULTISPECIES: bifunctional riboflavin kinase/FAD synthetase [Propionibacteriaceae]	20.13	298	32.2176	5.21143
EFT21233.1	hypothetical protein HMPREF9566_00868 [Propionibacterium acnes HL045PA1]	19.88	166	18.6439	4.53857
EFT21197.1	hypothetical protein HMPREF9566_00832 [Propionibacterium acnes HL045PA1]	19.81	212	23.1587	5.59229
EFT22115.1	GTP-binding protein TypA [Propionibacterium acnes HL045PA1]	19.68	620	68.4269	5.07178
EFT22070.1	deoxyribose-phosphate aldolase [Propionibacterium acnes HL045PA1]	19.64	224	22.9948	5.42725
EFT21079.1	hypothetical protein HMPREF9566_00712 [Propionibacterium acnes HL045PA1]	19.58	240	25.7684	9.5249
EFT21542.1	hypothetical protein HMPREF9566_00649 [Propionibacterium acnes HL045PA1]	19.54	174	19.7591	5.30029
EFT19725.1	ribosomal protein S12 [Propionibacterium acnes HL045PA1]	19.51	123	13.6256	11.5024
EFT20874.1	hypothetical protein HMPREF9566_01281 [Propionibacterium acnes HL045PA1]	19.5	159	17.1097	4.90674
EFT20230.1	aspartyl/glutamyl-tRNA(Asn/Gln) amidotransferase, A subunit [Propionibacterium acnes HL045PA1]	19.36	501	53.0335	5.08447
EFT20351.1	UDP-N-acetylmuramate--L-alanine ligase [Propionibacterium acnes HL045PA1]	19.32	471	49.4491	5.04639
EFT20159.1	TrkA N-terminal domain protein [Propionibacterium acnes HL045PA1]	19.18	219	23.8353	4.90674
EFT20018.1	hypothetical protein HMPREF9566_01943 [Propionibacterium acnes HL045PA1]	19.01	405	43.1674	5.93506
EFT21471.1	glycosyltransferase, group 1 family protein [Propionibacterium acnes HL045PA1]	18.93	391	43.0726	8.93896
EFT20690.1	endopeptidase Clp [Propionibacterium acnes HL045PA1]	18.91	201	21.6145	4.86865
EFT21974.1	polysaccharide deacetylase [Propionibacterium acnes HL045PA1]	18.91	497	52.4857	8.85107
WP_002520185.1	NAD-glutamate dehydrogenase [Cutibacterium acnes]	18.8	1569	172.238	5.35107
EFT22081.1	GroES-like protein [Propionibacterium acnes HL045PA1]	18.73	347	36.9161	6.01123
EFT21527.1	hypothetical protein HMPREF9566_00634 [Propionibacterium acnes HL045PA1]	18.7	123	12.9845	9.46631
EFT21636.1	ABC transporter, solute-binding protein [Propionibacterium acnes HL045PA1]	18.58	436	45.583	7.76709
WP_002516995.1	MULTISPECIES: translation initiation factor IF-2 [Propionibacteriaceae]	18.57	964	101.332	8.63135
EFT21018.1	thiamine pyrophosphate enzyme, C-terminal TPP binding domain protein [Propionibacterium acnes HL045PA1]	18.56	361	38.4973	5.63037
WP_002517988.1	MULTISPECIES: methionyl-tRNA formyltransferase [Propionibacteriaceae]	18.41	315	33.0754	5.51611
EFT21195.1	DNA repair protein RadA [Propionibacterium acnes HL045PA1]	18.28	465	49.1878	8.6167
EFT21686.1	CobQ/CobB/MinD/ParA nucleotide binding domain protein [Propionibacterium acnes HL045PA1]	18.18	330	35.4802	5.57959
WP_002516796.1	MULTISPECIES: UDP-N-acetylglucosamine 1-carboxyvinyltransferase [Propionibacteriaceae]	18.11	508	56.0181	5.63037
EFT21141.1	hypothetical protein HMPREF9566_00776 [Propionibacterium acnes HL045PA1]	18.1	337	36.2868	7.1958
EFT21716.1	DNA gyrase, A subunit [Propionibacterium acnes HL045PA1]	18.07	891	98.6689	5.38916
EFT20101.1	orotate phosphoribosyltransferase [Propionibacterium acnes HL045PA1]	18.06	216	23.0188	5.5415
EFT20044.1	succinate dehydrogenase or fumarate reductase, flavoprotein subunit [Propionibacterium acnes HL045PA1]	18.03	710	78.0746	7.97217
EFT20898.1	SH3 domain protein, partial [Propionibacterium acnes HL045PA1]	17.9	257	26.5978	10.6235
EFT19598.1	glutamine--tRNA ligase [Propionibacterium acnes HL045PA1]	17.7	565	63.8036	5.78271
EFT20079.1	putative beta-ketoacyl-acyl-carrier-protein synthase II [Propionibacterium acnes HL045PA1]	17.49	423	43.757	5.13525
EFT19567.1	putative formyltetrahydrofolate deformylase [Propionibacterium acnes HL045PA1]	17.31	283	31.1939	6.45557
EFT20710.1	ribose 5-phosphate isomerase [Propionibacterium acnes HL045PA1]	17.2	157	17.2045	5.50342
EFT21054.1	lysine--tRNA ligase [Propionibacterium acnes HL045PA1]	17	494	55.2002	5.021
EFT20152.1	hypothetical protein HMPREF9566_02079 [Propionibacterium acnes HL045PA1]	16.99	359	38.5269	5.08447
EFT22006.1	oxidoreductase, FAD/FMN-binding protein [Propionibacterium acnes HL045PA1]	16.94	366	39.0556	5.51611
EFT21249.1	polysaccharide deacetylase [Propionibacterium acnes HL045PA1]	16.91	278	30.3271	9.27588
WP_002547930.1	MULTISPECIES: TrkA family potassium uptake protein [Propionibacteriaceae]	16.82	220	24.1286	6.56592
EFT20816.1	signal peptidase I [Propionibacterium acnes HL045PA1]	16.79	274	29.6701	8.07471
EFT19916.1	threonine synthase [Propionibacterium acnes HL045PA1]	16.76	358	37.4223	5.14795
EFT19932.1	putative phosphoglycerate dehydrogenase [Propionibacterium acnes HL045PA1]	16.67	396	42.773	5.59229
EFT21661.1	transketolase [Propionibacterium acnes HL045PA1]	16.59	687	73.7858	5.0083
EFT20300.1	guanylate kinase [Propionibacterium acnes HL045PA1]	16.58	199	21.7874	5.77002
EFT22069.1	hypothetical protein HMPREF9566_00179 [Propionibacterium acnes HL045PA1]	16.53	242	26.9662	5.21143
WP_002515562.1	MULTISPECIES: elongation factor 4 [Propionibacteriaceae]	16.37	611	66.8268	5.41455
EFT20335.1	glycine cleavage system H protein [Propionibacterium acnes HL045PA1]	16.26	123	12.9532	3.95459
EFT20441.1	IMP dehydrogenase family protein [Propionibacterium acnes HL045PA1]	16.23	493	52.9616	5.8208
EFT19979.1	L-lactate dehydrogenase [Propionibacterium acnes HL045PA1]	16.15	322	33.9924	5.49072
EFT21271.1	RNA methyltransferase, TrmH family, group 3 [Propionibacterium acnes HL045PA1]	16.04	318	32.8451	10.0229
EFT20455.1	oxidoreductase, aldo/keto reductase family protein [Propionibacterium acnes HL045PA1]	16.03	287	31.525	5.30029
EFT22098.1	ATP-dependent chaperone protein ClpB [Propionibacterium acnes HL045PA1]	15.99	857	93.5601	5.21143
EFT22044.1	hypothetical protein HMPREF9566_00153 [Propionibacterium acnes HL045PA1]	15.86	227	23.4955	10.1401
EFT20828.1	hypothetical protein HMPREF9566_01336 [Propionibacterium acnes HL045PA1]	15.53	380	42.4223	9.90576
EFT20854.1	phenylalanine--tRNA ligase, beta subunit [Propionibacterium acnes HL045PA1]	15.49	839	89.1879	5.14795
EFT20914.1	phosphoribosylformylglycinamidine synthase II [Propionibacterium acnes HL045PA1]	15.47	750	79.3124	4.67822
WP_023031405.1	MULTISPECIES: long-chain fatty acid--CoA ligase [Propionibacteriaceae]	15.37	644	70.9008	6.0874
EFT21685.1	ParB-like protein [Propionibacterium acnes HL045PA1]	15.26	308	34.4227	5.10986
EFT20803.1	TENA/THI-4 family protein [Propionibacterium acnes HL045PA1]	15.06	239	26.6043	4.62744
EFT21913.1	NAD(P)H quinone oxidoreductase, PIG3 family [Propionibacterium acnes HL045PA1]	15.02	333	35.1973	5.43994
EFT21019.1	2-oxoacid:acceptor oxidoreductase, alpha subunit [Propionibacterium acnes HL045PA1]	14.81	655	70.328	6.65381
EFT21320.1	periplasmic binding protein [Propionibacterium acnes HL045PA1]	14.61	356	37.9036	8.32373
EFT21678.1	hypothetical protein HMPREF9566_00419 [Propionibacterium acnes HL045PA1]	14.56	1126	125.276	5.33838
EFT20888.1	citrate (Si)-synthase [Propionibacterium acnes HL045PA1]	14.49	428	48.1002	6.39209
EFT21935.1	hypothetical protein HMPREF9566_00042 [Propionibacterium acnes HL045PA1]	14.44	187	19.7755	8.44092
EFT21627.1	nucleotidyl transferase [Propionibacterium acnes HL045PA1]	14.39	278	30.2211	4.76709
EFT20922.1	phosphoribosylformylglycinamidine cyclo-ligase [Propionibacterium acnes HL045PA1]	14.37	355	37.0406	4.71631
EFT20912.1	membrane alanyl aminopeptidase [Propionibacterium acnes HL045PA1]	14.34	844	94.3516	5.5542
EFT19513.1	phosphoribosylaminoimidazole carboxylase, catalytic subunit [Propionibacterium acnes HL045PA1]	14.29	196	20.3726	8.49951
EFT21513.1	UDP-N-acetylglucosamine 2-epimerase [Propionibacterium acnes HL045PA1]	14.29	357	38.4964	5.36377
WP_002550607.1	MULTISPECIES: cysteine--tRNA ligase [Propionibacteriaceae]	14.29	476	52.6869	5.88428
EFT20660.1	cysteine desulfurase, SufS subfamily [Propionibacterium acnes HL045PA1]	14.29	413	44.4723	5.36377
EFT19775.1	transcriptional regulator, IclR family, C-terminal domain protein [Propionibacterium acnes HL045PA1]	14.23	239	24.9494	10.814
WP_002547844.1	MULTISPECIES: DNA-binding response regulator [Propionibacteriaceae]	13.99	143	14.8614	4.86865
EFT21229.1	polyphosphate kinase 1 [Propionibacterium acnes HL045PA1]	13.84	701	79.1366	6.1001
EFT20094.1	aspartate carbamoyltransferase [Propionibacterium acnes HL045PA1]	13.69	314	34.7149	5.49072
EFT21648.1	putative sugar-binding domain protein [Propionibacterium acnes HL045PA1]	13.65	315	33.5603	7.1958
WP_002516545.1	MULTISPECIES: 5-(carboxyamino)imidazole ribonucleotide synthase [Propionibacteriaceae]	13.59	390	41.9267	5.04639
EFT21940.1	hydrolase, alpha/beta domain protein [Propionibacterium acnes HL045PA1]	13.49	415	46.1073	5.51611
EFT22125.1	phosphoribosylamine--glycine ligase [Propionibacterium acnes HL045PA1]	13.44	439	45.3094	4.83057
EFT20345.1	UDP-N-acetylmuramoyl-L-alanyl-D-glutamate--2,6-diaminopimelate ligase [Propionibacterium acnes HL045PA1]	13.43	499	52.2162	4.93213
EFT21494.1	hypothetical protein HMPREF9566_00601 [Propionibacterium acnes HL045PA1]	13.33	375	42.1834	6.69775
EFT20287.1	alanine--tRNA ligase [Propionibacterium acnes HL045PA1]	13.12	892	95.7476	5.21143
WP_002519413.1	MULTISPECIES: argininosuccinate lyase [Propionibacteriaceae]	13.03	468	50.4988	5.14795
EFT20247.1	transcriptional regulator, RpiR family [Propionibacterium acnes HL045PA1]	12.97	293	31.4481	6.60986
EFT19857.1	hypothetical protein HMPREF9566_02246 [Propionibacterium acnes HL045PA1]	12.96	301	33.2098	5.021
EFT20273.1	TrkA N-terminal domain protein [Propionibacterium acnes HL045PA1]	12.91	364	39.7791	6.82959
EFT20429.1	Obg family GTPase CgtA [Propionibacterium acnes HL045PA1]	12.87	505	53.8627	5.14795
EFT20721.1	AMP-binding enzyme [Propionibacterium acnes HL045PA1]	12.76	635	69.5205	7.06396
EFT19673.1	YjeF domain protein [Propionibacterium acnes HL045PA1]	12.68	481	49.7679	4.80518
WP_002550824.1	MULTISPECIES: tryptophan--tRNA ligase [Propionibacteriaceae]	12.67	363	39.5655	6.11279
EFT21706.1	chromosomal replication initiator protein DnaA [Propionibacterium acnes HL045PA1]	12.66	474	53.2554	5.31299
EFT20231.1	aspartyl/glutamyl-tRNA(Asn/Gln) amidotransferase, B subunit [Propionibacterium acnes HL045PA1]	12.07	497	54.2511	5.13525
EFT21717.1	hypothetical protein HMPREF9566_00458 [Propionibacterium acnes HL045PA1]	12.02	208	22.8578	9.74463
EFT20549.1	glucose-1-phosphate adenylyltransferase [Propionibacterium acnes HL045PA1]	12.01	408	44.7392	5.47803
EFT21161.1	putative cell division topological specificity factor MinE [Propionibacterium acnes HL045PA1]	12	225	24.862	8.71924
EFT19762.1	cell division ATP-binding protein FtsE [Propionibacterium acnes HL045PA1]	11.84	228	25.5515	9.61279
EFT20931.1	ABC transporter, solute-binding protein [Propionibacterium acnes HL045PA1]	11.36	440	47.2842	9.12939
EFT21166.1	hypothetical protein HMPREF9566_00801 [Propionibacterium acnes HL045PA1]	11.34	335	37.4598	5.98584
EFT21124.1	DNA topoisomerase I [Propionibacterium acnes HL045PA1]	11.19	929	102.545	6.99072
EFT21047.1	bacterial cytochrome ubiquinol oxidase [Propionibacterium acnes HL045PA1]	11.07	506	55.839	8.73389
EFT22089.1	response regulator receiver domain protein [Propionibacterium acnes HL045PA1]	10.71	224	24.3248	5.07178
EFT19540.1	ferrous iron transport protein B [Propionibacterium acnes HL045PA1]	10.67	628	67.5081	6.26514
WP_032496461.1	MULTISPECIES: formate--tetrahydrofolate ligase [Propionibacteriaceae]	10.62	565	59.8549	6.43018
EFT21793.1	phosphorylase, glycogen/starch/alpha-glucan family [Propionibacterium acnes HL045PA1]	10.5	762	87.1385	5.22412
EFT20087.1	pyruvate dehydrogenase (acetyl-transferring), homodimeric type [Propionibacterium acnes HL045PA1]	10.24	928	102.753	5.5415
EFT20574.1	methionine aminopeptidase, type I [Propionibacterium acnes HL045PA1]	10.13	237	26.1855	5.14795
WP_032496889.1	MULTISPECIES: citrate synthase [Propionibacteriaceae]	10.11	435	48.5005	7.18115
EFT21626.1	GHMP kinase, N-terminal domain protein [Propionibacterium acnes HL045PA1]	10.1	396	41.8359	4.97021
EFT21715.1	DNA gyrase, B subunit [Propionibacterium acnes HL045PA1]	9.93	685	76.0064	5.18604
EFT21057.1	kinase domain protein [Propionibacterium acnes HL045PA1]	9.81	632	66.8513	5.79541
EFT22038.1	2-oxo acid dehydrogenase acyltransferase (catalytic domain) [Propionibacterium acnes HL045PA1]	9.59	469	50.0808	5.24951
EFT19910.1	peptide chain release factor 1 [Propionibacterium acnes HL045PA1]	9.42	361	39.8082	5.32568
EFT21701.1	membrane protein insertase, YidC/Oxa1 family [Propionibacterium acnes HL045PA1]	8.91	359	40.6295	10.2427
EFT21032.1	UDP-N-acetylenolpyruvoylglucosamine reductase domain protein [Propionibacterium acnes HL045PA1]	8.78	376	39.847	5.021
EFT20921.1	amidophosphoribosyltransferase [Propionibacterium acnes HL045PA1]	8.69	495	53.2109	5.89697
EFT19908.1	Sua5/YciO/YrdC/YwlC family protein [Propionibacterium acnes HL045PA1]	8.62	290	30.0027	4.23389
EFT21356.1	myo-inositol catabolism protein IolB [Propionibacterium acnes HL045PA1]	8.62	290	31.7904	4.90674
EFT20334.1	glycine dehydrogenase [Propionibacterium acnes HL045PA1]	8.33	996	107.917	5.65576
EFT21314.1	precorrin-4 C(11)-methyltransferase [Propionibacterium acnes HL045PA1]	8.05	323	35.0267	6.04932
EFT19864.1	ribosome biogenesis GTPase Der [Propionibacterium acnes HL045PA1]	7.24	456	49.7877	6.68311
EFT21058.1	penicillin-binding protein, transpeptidase domain protein [Propionibacterium acnes HL045PA1]	7.16	475	50.6475	9.53955
EFT20996.1	hypothetical protein HMPREF9566_01174, partial [Propionibacterium acnes HL045PA1]	7.1	803	85.2459	4.84326
EFT21265.1	hyaluronate lyase [Propionibacterium acnes HL045PA1]	7.02	826	89.9572	6.65381
EFT20271.1	export membrane protein SecF [Propionibacterium acnes HL045PA1]	6.65	391	42.5608	9.81787
EFT20346.1	UDP-N-acetylmuramoyl-tripeptide--D-alanyl-D-alanine ligase [Propionibacterium acnes HL045PA1]	6.6	485	51.315	5.31299
EFT20984.1	hypothetical protein HMPREF9566_01258 [Propionibacterium acnes HL045PA1]	6.47	309	33.8744	8.30908
EFT20712.1	DNA ligase (NAD+) [Propionibacterium acnes HL045PA1]	6.35	740	80.9986	5.37646
EFT19506.1	carboxyl transferase domain protein [Propionibacterium acnes HL045PA1]	6.3	524	57.2623	5.49072
EFT21920.1	galactokinase [Propionibacterium acnes HL045PA1]	6.08	411	43.1786	4.99561
EFT21718.1	lactate/malate dehydrogenase, NAD binding domain protein [Propionibacterium acnes HL045PA1]	5.44	331	34.7058	5.92236
EFT21966.1	transglycosylase [Propionibacterium acnes HL045PA1]	5.36	840	88.7836	9.34912
EFT19856.1	YhgE/Pip domain protein [Propionibacterium acnes HL045PA1]	3.16	728	77.9256	9.34912

## Sheet: BHI-SLM-RCM
	Cutibacterium acnes RT4 HL045PA1/HM-516 (Acneic strain)
Proteins found in the 3 replicates and in a specific medium (BHI, RCM or SLM)
Accession N°	Description	Medium		Proteins Classification
EFT19500.1	oxidoreductase, short chain dehydrogenase/reductase family protein [Propionibacterium acnes HL045PA1]	BHI		Energetic and intermediate metabolism
EFT19517.1	glycosyltransferase, group 2 family protein [Propionibacterium acnes HL045PA1]	BHI		Ribosomal & protein synthesis
EFT19610.1	ribosomal protein S19 [Propionibacterium acnes HL045PA1]	BHI		Membrane & export
EFT19615.1	30S ribosomal protein S17 [Propionibacterium acnes HL045PA1]	BHI		DNA synth
EFT19658.1	tRNA (guanine-N(7)-)-methyltransferase [Propionibacterium acnes HL045PA1]	BHI		Hypothetical
EFT19705.1	serine O-acetyltransferase [Propionibacterium acnes HL045PA1]	BHI
EFT19713.1	ABC transporter, ATP-binding protein [Propionibacterium acnes HL045PA1]	BHI
EFT19765.1	FtsK/SpoIIIE family protein [Propionibacterium acnes HL045PA1]	BHI
EFT19791.1	twin arginine-targeting protein translocase, TatA/E family [Propionibacterium acnes HL045PA1]	BHI
EFT19800.1	CobQ/CobB/MinD/ParA nucleotide binding domain protein [Propionibacterium acnes HL045PA1]	BHI
EFT19808.1	NAD(+)/NADH kinase [Propionibacterium acnes HL045PA1]	BHI
EFT19840.1	hypothetical protein HMPREF9566_02353 [Propionibacterium acnes HL045PA1]	BHI
EFT19841.1	hypothetical protein HMPREF9566_02354 [Propionibacterium acnes HL045PA1]	BHI
EFT19851.1	hypothetical protein HMPREF9566_02240 [Propionibacterium acnes HL045PA1]	BHI
EFT19871.1	HAD hydrolase, family IIB [Propionibacterium acnes HL045PA1]	BHI
EFT19926.1	RNA polymerase sigma-70 factor [Propionibacterium acnes HL045PA1]	BHI
EFT19931.1	histidinol-phosphate phosphatase HisN [Propionibacterium acnes HL045PA1]	BHI
EFT19990.1	ribosomal protein S20 [Propionibacterium acnes HL045PA1]	BHI
EFT20040.1	response regulator receiver domain protein [Propionibacterium acnes HL045PA1]	BHI
EFT20077.1	pyridoxal phosphate enzyme, YggS family [Propionibacterium acnes HL045PA1]	BHI
EFT20116.1	hypothetical protein HMPREF9566_02043 [Propionibacterium acnes HL045PA1]	BHI
EFT20217.1	1,4-alpha-glucan branching enzyme [Propionibacterium acnes HL045PA1]	BHI
EFT20228.1	hypothetical protein HMPREF9566_02159 [Propionibacterium acnes HL045PA1]	BHI
EFT20261.1	histidinol-phosphate transaminase [Propionibacterium acnes HL045PA1]	BHI
EFT20264.1	bifunctional HisA/TrpF protein [Propionibacterium acnes HL045PA1]	BHI
EFT20280.1	acetyltransferase, GNAT family [Propionibacterium acnes HL045PA1]	BHI
EFT20325.1	polyprenyl synthetase [Propionibacterium acnes HL045PA1]	BHI
EFT20342.1	S-adenosyl-methyltransferase MraW [Propionibacterium acnes HL045PA1]	BHI
EFT20371.1	sortase family protein [Propionibacterium acnes HL045PA1]	BHI
EFT20406.1	phosphoglycerate mutase family protein [Propionibacterium acnes HL045PA1]	BHI
EFT20419.1	nucleoside diphosphate kinase [Propionibacterium acnes HL045PA1]	BHI
EFT20431.1	glutamate-5-semialdehyde dehydrogenase [Propionibacterium acnes HL045PA1]	BHI
EFT20464.1	hypothetical protein HMPREF9566_01557 [Propionibacterium acnes HL045PA1]	BHI
EFT20495.1	nucleotide sugar dehydrogenase [Propionibacterium acnes HL045PA1]	BHI
EFT20530.1	phosphoribosyl transferase domain protein [Propionibacterium acnes HL045PA1]	BHI
EFT20531.1	acetyltransferase, GNAT family [Propionibacterium acnes HL045PA1]	BHI
EFT20539.1	2,3,4,5-tetrahydropyridine-2,6-dicarboxylate N-succinyltransferase [Propionibacterium acnes HL045PA1]	BHI
EFT20545.1	succinyl-diaminopimelate desuccinylase [Propionibacterium acnes HL045PA1]	BHI
EFT20577.1	glutamine synthetase, beta-grasp domain protein [Propionibacterium acnes HL045PA1]	BHI
EFT20592.1	phosphotransferase system, EIIB [Propionibacterium acnes HL045PA1]	BHI
EFT20648.1	3-oxoacyl-[acyl-carrier-protein] reductase [Propionibacterium acnes HL045PA1]	BHI
EFT20687.1	WD40-like protein [Propionibacterium acnes HL045PA1]	BHI
EFT20711.1	hypothetical protein HMPREF9566_01511 [Propionibacterium acnes HL045PA1]	BHI
EFT20737.1	glycosyl hydrolase family 3 N-terminal domain protein [Propionibacterium acnes HL045PA1]	BHI
EFT20764.1	ribosomal protein S15 [Propionibacterium acnes HL045PA1]	BHI
EFT20970.1	NADH-ubiquinone/plastoquinone oxidoreductase chain 6 [Propionibacterium acnes HL045PA1]	BHI
EFT20978.1	HpcH/HpaI aldolase/citrate lyase family protein [Propionibacterium acnes HL045PA1]	BHI
EFT21052.1	DNA-binding helix-turn-helix protein [Propionibacterium acnes HL045PA1]	BHI
EFT21061.1	FHA domain protein [Propionibacterium acnes HL045PA1]	BHI
EFT21105.1	cyclic nucleotide-binding domain protein [Propionibacterium acnes HL045PA1]	BHI
EFT21137.1	hypothetical protein HMPREF9566_00772 [Propionibacterium acnes HL045PA1]	BHI
EFT21173.1	TIGR01777 family protein [Propionibacterium acnes HL045PA1]	BHI
EFT21194.1	hypothetical protein HMPREF9566_00829 [Propionibacterium acnes HL045PA1]	BHI
EFT21232.1	D-tyrosyl-tRNA(Tyr) deacylase [Propionibacterium acnes HL045PA1]	BHI
EFT21236.1	oxidoreductase, short chain dehydrogenase/reductase family protein [Propionibacterium acnes HL045PA1]	BHI
EFT21245.1	response regulator receiver domain protein [Propionibacterium acnes HL045PA1]	BHI
EFT21278.1	hypothetical protein HMPREF9566_00913 [Propionibacterium acnes HL045PA1]	BHI
EFT21279.1	hypothetical protein HMPREF9566_00914 [Propionibacterium acnes HL045PA1]	BHI
EFT21301.1	macro domain protein [Propionibacterium acnes HL045PA1]	BHI
EFT21329.1	cob(I)yrinic acid a,c-diamide adenosyltransferase [Propionibacterium acnes HL045PA1]	BHI
EFT21387.1	putative phosphoserine transaminase [Propionibacterium acnes HL045PA1]	BHI
EFT21401.1	MoeA N-terminal region (domain I and II) [Propionibacterium acnes HL045PA1]	BHI
EFT21508.1	transcriptional regulator, DeoR family [Propionibacterium acnes HL045PA1]	BHI
EFT21543.1	ABC transporter, ATP-binding protein [Propionibacterium acnes HL045PA1]	BHI
EFT21572.1	ribosomal protein S6 [Propionibacterium acnes HL045PA1]	BHI
EFT21579.1	apurinic endonuclease (APN1) [Propionibacterium acnes HL045PA1]	BHI
EFT21580.1	oxidoreductase, short chain dehydrogenase/reductase family protein [Propionibacterium acnes HL045PA1]	BHI
EFT21585.1	copper-exporting ATPase [Propionibacterium acnes HL045PA1]	BHI
EFT21595.1	4-phosphoerythronate dehydrogenase [Propionibacterium acnes HL045PA1]	BHI
EFT21638.1	hypothetical protein HMPREF9566_00379 [Propionibacterium acnes HL045PA1]	BHI
EFT21682.1	D-ala D-ala ligase N-terminal domain protein [Propionibacterium acnes HL045PA1]	BHI
EFT21763.1	efflux ABC transporter, permease protein [Propionibacterium acnes HL045PA1]	BHI
EFT21765.1	response regulator receiver domain protein [Propionibacterium acnes HL045PA1]	BHI
EFT21812.1	putative aspartate ammonia-lyase [Propionibacterium acnes HL045PA1]	BHI
EFT21886.1	Ribbon-helix-helix protein, CopG family [Propionibacterium acnes HL045PA1]	BHI
EFT22132.1	BadF/BadG/BcrA/BcrD ATPase family protein [Propionibacterium acnes HL045PA1]	BHI
WP_002515485.1	MULTISPECIES: hypothetical protein [Propionibacteriaceae]	BHI
WP_002516881.1	MULTISPECIES: ABC transporter ATP-binding protein [Propionibacteriaceae]	BHI
WP_002517883.1	MULTISPECIES: transcriptional regulator NrdR [Propionibacteriaceae]	BHI
WP_002548028.1	MULTISPECIES: translation initiation factor IF-3 [Propionibacteriaceae]	BHI
WP_002550628.1	MULTISPECIES: S-ribosylhomocysteine lyase [Propionibacteriaceae]	BHI
WP_013069399.1	MULTISPECIES: ABC transporter ATP-binding protein [Propionibacteriaceae]	BHI
WP_032496504.1	MULTISPECIES: AI-2E family transporter [Propionibacteriaceae]	BHI
WP_075261084.1	aminodeoxychorismate lyase [Cutibacterium acnes]	BHI
EFT19529.1	cation diffusion facilitator family transporter [Propionibacterium acnes HL045PA1]	RCM
EFT19633.1	preprotein translocase, SecY subunit [Propionibacterium acnes HL045PA1]	RCM
EFT19789.1	DSHCT (NUC185) domain protein [Propionibacterium acnes HL045PA1]	RCM
EFT19842.1	DEAD/DEAH box helicase [Propionibacterium acnes HL045PA1]	RCM
EFT20053.1	luciferase family oxidoreductase, FMN-dependent, PP_0088 family [Propionibacterium acnes HL045PA1]	RCM
EFT20095.1	amidohydrolase family protein [Propionibacterium acnes HL045PA1]	RCM
EFT20270.1	export membrane protein SecD [Propionibacterium acnes HL045PA1]	RCM
EFT20367.1	DNA-directed DNA polymerase [Propionibacterium acnes HL045PA1]	RCM
EFT20589.1	phosphotransferase system, EIIC [Propionibacterium acnes HL045PA1]	RCM
EFT20678.1	glucose-6-phosphate dehydrogenase [Propionibacterium acnes HL045PA1]	RCM
EFT20960.1	geranylgeranyl reductase family [Propionibacterium acnes HL045PA1]	RCM
EFT21097.1	isoleucine--tRNA ligase [Propionibacterium acnes HL045PA1]	RCM
EFT21228.1	hydrolase, NUDIX family [Propionibacterium acnes HL045PA1]	RCM
EFT21315.1	precorrin-3B C(17)-methyltransferase [Propionibacterium acnes HL045PA1]	RCM
EFT21316.1	sirohydrochlorin cobaltochelatase [Propionibacterium acnes HL045PA1]	RCM
EFT21462.1	Ppx/GppA phosphatase family protein [Propionibacterium acnes HL045PA1]	RCM
EFT21493.1	glycosyltransferase, group 1 family protein [Propionibacterium acnes HL045PA1]	RCM
EFT21576.1	phosphotransferase system, EIIC [Propionibacterium acnes HL045PA1]	RCM
EFT21824.1	periplasmic binding protein [Propionibacterium acnes HL045PA1]	RCM
EFT21849.1	peptidase M16 inactive domain protein [Propionibacterium acnes HL045PA1]	RCM
EFT21951.1	glycosyl hydrolase family 3 N-terminal domain protein [Propionibacterium acnes HL045PA1]	RCM
EFT22120.1	dihydrodipicolinate synthetase family [Propionibacterium acnes HL045PA1]	RCM
WP_002516370.1	MULTISPECIES: N-acetyltransferase [Propionibacteriaceae]	RCM
WP_002524282.1	MULTISPECIES: precorrin-2 C(20)-methyltransferase [Propionibacteriaceae]	RCM
WP_023033117.1	MULTISPECIES: TIGR00730 family Rossman fold protein [Propionibacteriaceae]	RCM
WP_032500461.1	MULTISPECIES: ABC transporter substrate-binding protein [Propionibacteriaceae]	RCM
EFT19856.1	YhgE/Pip domain protein [Propionibacterium acnes HL045PA1]	SLM
EFT19863.1	putative cytidylate kinase [Propionibacterium acnes HL045PA1]	SLM
EFT20061.1	pyridoxal 5'-phosphate synthase, synthase subunit Pdx1 [Propionibacterium acnes HL045PA1]	SLM
EFT20230.1	aspartyl/glutamyl-tRNA(Asn/Gln) amidotransferase, A subunit [Propionibacterium acnes HL045PA1]	SLM
EFT20273.1	TrkA N-terminal domain protein [Propionibacterium acnes HL045PA1]	SLM
EFT20549.1	glucose-1-phosphate adenylyltransferase [Propionibacterium acnes HL045PA1]	SLM
EFT20828.1	hypothetical protein HMPREF9566_01336 [Propionibacterium acnes HL045PA1]	SLM
EFT20931.1	ABC transporter, solute-binding protein [Propionibacterium acnes HL045PA1]	SLM
EFT20969.1	NADH-quinone oxidoreductase, chain I [Propionibacterium acnes HL045PA1]	SLM
EFT20984.1	hypothetical protein HMPREF9566_01258 [Propionibacterium acnes HL045PA1]	SLM
EFT20996.1	hypothetical protein HMPREF9566_01174, partial [Propionibacterium acnes HL045PA1]	SLM
EFT21159.1	2-amino-4-hydroxy-6-hydroxymethyldihydropteridine diphosphokinase [Propionibacterium acnes HL045PA1]	SLM
EFT21187.1	uroporphyrinogen-III synthase [Propionibacterium acnes HL045PA1]	SLM
EFT21242.1	PTS system, Lactose/Cellobiose specific IIB subunit [Propionibacterium acnes HL045PA1]	SLM
EFT21249.1	polysaccharide deacetylase [Propionibacterium acnes HL045PA1]	SLM
EFT21265.1	hyaluronate lyase [Propionibacterium acnes HL045PA1]	SLM
EFT21475.1	pyruvate synthase [Propionibacterium acnes HL045PA1]	SLM
EFT21476.1	pyridine nucleotide-disulfide oxidoreductase [Propionibacterium acnes HL045PA1]	SLM
EFT21481.1	cysteine-rich domain protein [Propionibacterium acnes HL045PA1]	SLM
EFT21482.1	iron-sulfur cluster-binding protein [Propionibacterium acnes HL045PA1]	SLM
EFT21483.1	hypothetical protein HMPREF9566_00672 [Propionibacterium acnes HL045PA1]	SLM
EFT21526.1	CobQ/CobB/MinD/ParA nucleotide binding domain protein [Propionibacterium acnes HL045PA1]	SLM
EFT21626.1	GHMP kinase, N-terminal domain protein [Propionibacterium acnes HL045PA1]	SLM
EFT21717.1	hypothetical protein HMPREF9566_00458 [Propionibacterium acnes HL045PA1]	SLM
EFT21935.1	hypothetical protein HMPREF9566_00042 [Propionibacterium acnes HL045PA1]	SLM
EFT22021.1	triacylglycerol lipase [Propionibacterium acnes HL045PA1]	SLM
EFT22038.1	2-oxo acid dehydrogenase acyltransferase (catalytic domain) [Propionibacterium acnes HL045PA1]	SLM
EFT22112.1	hypothetical protein HMPREF9566_00222 [Propionibacterium acnes HL045PA1]	SLM
WP_002515697.1	MULTISPECIES: dihydroorotate dehydrogenase-like protein [Propionibacteriaceae]	SLM
WP_002516065.1	MULTISPECIES: glutamate--tRNA ligase [Propionibacteriaceae]	SLM
WP_002516127.1	MULTISPECIES: ArgR family transcriptional regulator [Propionibacteriaceae]	SLM
WP_002516796.1	MULTISPECIES: UDP-N-acetylglucosamine 1-carboxyvinyltransferase [Propionibacteriaceae]	SLM
WP_002517014.1	MULTISPECIES: 4-hydroxy-3-methylbut-2-en-1-yl diphosphate synthase (flavodoxin) [Propionibacteriaceae]	SLM
