# Supplementary material for: Adaptation of acneic and non acneic strains of Cutibacterium acnes to sebum‐like environment
Source: Microbiologyopen. 2019 Apr 4;8(9):e00841. doi: 10.1002/mbo3.841 (PMC6741132; doi:10.1002/mbo3.841)
Supplement: Supplementary file 2 [file MBO3-8-e00841-s002.xlsx]

## Sheet: RT6 BHI
Proteins identified in the 3 replicates
BHI
Accession	Description	ΣCoverage	# AAs	MW [kDa]	calc. pI
EFT24927.1	prokaryotic transcription elongation factor, GreA/GreB domain protein [Propionibacterium acnes HL110PA3]	89.88	168	18.3429	4.41162
EFT26374.1	adenylate kinase [Propionibacterium acnes HL110PA3]	88.36	189	20.8587	5.12256
EFT25269.1	cysteine synthase A [Propionibacterium acnes HL110PA3]	86.17	311	32.1639	4.89404
WP_002513870.1	MULTISPECIES: phosphoglycerate kinase [Propionibacteriaceae]	84.83	402	42.2342	5.04639
EFT25392.1	glyceraldehyde-3-phosphate dehydrogenase, type I [Propionibacterium acnes HL110PA3]	83.88	335	35.9556	5.75732
EFT25390.1	triose-phosphate isomerase [Propionibacterium acnes HL110PA3]	82.24	259	27.4509	5.03369
EFT25969.1	ribosomal protein S16 [Propionibacterium acnes HL110PA3]	79.59	147	16.0843	6.06201
EFT25031.1	iron-sulfur cluster assembly accessory protein [Propionibacterium acnes HL110PA3]	79.49	117	12.4341	4.60205
EFT26532.1	chaperonin GroL [Propionibacterium acnes HL110PA3]	77.94	544	56.7747	4.7417
EFT24760.1	hypothetical protein HMPREF9577_02661 [Propionibacterium acnes HL110PA3]	77.86	271	29.0428	4.22119
EFT27228.1	ribosomal protein L10 [Propionibacterium acnes HL110PA3]	72.55	204	21.0111	5.49072
EFT26799.1	bacterial transferase hexapeptide repeat protein [Propionibacterium acnes HL110PA3]	70.73	205	21.6899	4.81787
EFT25212.1	RecA protein [Propionibacterium acnes HL110PA3]	70.11	348	37.0882	5.40186
EFT26309.1	chaperonin GroL [Propionibacterium acnes HL110PA3]	70.06	531	56.3943	4.86865
EFT26360.1	ribosomal protein L6 [Propionibacterium acnes HL110PA3]	69.44	180	19.7966	9.56885
EFT25033.1	PspA/IM30 family protein [Propionibacterium acnes HL110PA3]	69.17	266	29.4029	5.30029
WP_002532783.1	FadR family transcriptional regulator [Cutibacterium acnes]	69.01	242	26.2484	6.06201
EFT25054.1	DivIVA domain protein [Propionibacterium acnes HL110PA3]	68.98	361	40.1445	5.24951
EFT25108.1	hypothetical protein HMPREF9577_02365, partial [Propionibacterium acnes HL110PA3]	68.82	372	39.2278	6.68311
WP_002514883.1	MULTISPECIES: 30S ribosomal protein S7 [Propionibacteriaceae]	68.59	156	17.5734	10.3452
EFT25799.1	methylmalonyl-CoA carboxyltransferase 1.3S subunit [Propionibacterium acnes HL110PA3]	68.33	120	11.6451	4.66553
EFT25247.1	acyl carrier protein [Propionibacterium acnes HL110PA3]	67.9	81	8.94627	4.03076
EFT27117.1	fumarate hydratase, class II [Propionibacterium acnes HL110PA3]	67.74	468	50.6794	5.69385
EFT26346.1	ribosomal protein L23 [Propionibacterium acnes HL110PA3]	67.65	102	11.3232	10.1255
EFT26485.1	phosphopyruvate hydratase [Propionibacterium acnes HL110PA3]	67.37	426	45.602	4.67822
EFT26081.1	ribosome recycling factor [Propionibacterium acnes HL110PA3]	66.3	184	20.9028	5.59229
EFT24905.1	peroxiredoxin, Ohr subfamily [Propionibacterium acnes HL110PA3]	65.49	142	14.7193	4.93213
WP_023033641.1	MULTISPECIES: pyridoxal 5'-phosphate synthase lyase subunit PdxS [Propionibacteriaceae]	65.46	304	31.7562	5.12256
EFT26276.1	tetrahydrofolate dehydrogenase/cyclohydrolase, NAD(P)-binding domain protein [Propionibacterium acnes HL110PA3]	65.16	287	30.2658	6.22705
EFT26263.1	succinate-CoA ligase, alpha subunit [Propionibacterium acnes HL110PA3]	64.98	297	30.5468	5.89697
WP_002514334.1	MULTISPECIES: 30S ribosomal protein S2 [Propionibacteriaceae]	64.81	287	31.9856	6.04932
EFT26713.1	hypothetical protein HMPREF9577_00682 [Propionibacterium acnes HL110PA3]	64.76	105	11.7749	8.6167
EFT24822.1	ribosomal protein S6 [Propionibacterium acnes HL110PA3]	64.58	96	11.2459	5.57959
EFT25171.1	hypothetical protein HMPREF9577_02037 [Propionibacterium acnes HL110PA3]	64.29	98	10.9851	4.37354
EFT27182.1	ribosomal protein L1 [Propionibacterium acnes HL110PA3]	64.22	232	24.7089	8.95361
EFT25113.1	hypothetical protein HMPREF9577_01975 [Propionibacterium acnes HL110PA3]	63.6	445	48.3581	5.03369
EFT25918.1	CsbD-like protein [Propionibacterium acnes HL110PA3]	63.38	71	7.37681	7.23975
EFT26308.1	chaperonin GroS [Propionibacterium acnes HL110PA3]	63.27	98	10.6216	4.91943
EFT26801.1	oxidoreductase, NAD-binding domain protein [Propionibacterium acnes HL110PA3]	63.03	330	35.5422	5.36377
EFT26049.1	FeS assembly ATPase SufC [Propionibacterium acnes HL110PA3]	62.35	255	27.7932	5.2749
EFT26345.1	50S ribosomal protein L4 [Propionibacterium acnes HL110PA3]	61.79	301	32.3506	8.73389
EFT25107.1	peptidyl-prolyl cis-trans isomerase, cyclophilin-type [Propionibacterium acnes HL110PA3]	61.76	170	18.3661	5.73193
EFT24828.1	ferritin-like protein [Propionibacterium acnes HL110PA3]	61.63	172	18.9434	4.38623
EFT25837.1	chaperone protein DnaK [Propionibacterium acnes HL110PA3]	61.43	617	66.3225	4.77979
EFT25556.1	ATP synthase F1, alpha subunit [Propionibacterium acnes HL110PA3]	60.55	545	58.8901	5.17334
EFT25801.1	methylmalonyl-CoA carboxyltransferase 12S subunit [Propionibacterium acnes HL110PA3]	60.5	524	56.4406	5.80811
WP_002513088.1	MULTISPECIES: phosphate transport system regulatory protein PhoU [Propionibacteriaceae]	60.36	222	24.4103	4.81787
EFT26349.1	ribosomal protein L22 [Propionibacterium acnes HL110PA3]	60.13	153	16.686	11.1802
WP_002514558.1	MULTISPECIES: arginine--tRNA ligase [Propionibacteriaceae]	60.07	556	61.1122	5.05908
EFT26063.1	3-oxoacyl-[acyl-carrier-protein] reductase [Propionibacterium acnes HL110PA3]	59.83	239	24.7757	5.2876
EFT26592.1	phosphoglycerate mutase 1 family [Propionibacterium acnes HL110PA3]	59.44	249	28.0032	6.0874
EFT25167.1	hypothetical protein HMPREF9577_02033 [Propionibacterium acnes HL110PA3]	58.61	244	26.901	4.22119
EFT26362.1	ribosomal protein S5 [Propionibacterium acnes HL110PA3]	58.6	215	22.5799	9.979
WP_002532004.1	MULTISPECIES: malate dehydrogenase [Propionibacteriaceae]	58.41	327	34.6667	5.03369
EFT26935.1	amine oxidase (flavin-containing) [Propionibacterium acnes HL110PA3]	58.35	449	47.6842	5.09717
EFT25059.1	cell division protein FtsZ [Propionibacterium acnes HL110PA3]	58.27	417	42.8086	4.67822
EFT26343.1	ribosomal protein S10 [Propionibacterium acnes HL110PA3]	58.25	103	11.7203	9.5835
EFT26380.1	ribosomal protein S4 [Propionibacterium acnes HL110PA3]	58.21	201	23.2115	10.0229
EFT27219.1	translation elongation factor G [Propionibacterium acnes HL110PA3]	58.11	697	76.5264	5.021
WP_002521976.1	MULTISPECIES: hypothetical protein [Propionibacteriaceae]	58.1	327	34.0544	6.7124
EFT26116.1	trigger factor [Propionibacterium acnes HL110PA3]	58.06	515	56.3753	4.55127
EFT26021.1	ribosome-binding factor A [Propionibacterium acnes HL110PA3]	58.04	143	15.5652	9.11475
EFT25053.1	C4-type zinc finger protein, DksA/TraR family [Propionibacterium acnes HL110PA3]	57.86	159	17.3472	4.94482
EFT25509.1	thioredoxin [Propionibacterium acnes HL110PA3]	57.51	313	33.1388	4.81787
EFT26384.1	translation elongation factor Tu [Propionibacterium acnes HL110PA3]	57.43	397	44.1124	5.52881
EFT24834.1	hypothetical protein HMPREF9577_02610 [Propionibacterium acnes HL110PA3]	57.35	272	29.8519	5.021
EFT26139.1	putative alanine dehydrogenase, partial [Propionibacterium acnes HL110PA3]	56.9	239	24.7287	5.08447
EFT25873.1	peroxiredoxin [Propionibacterium acnes HL110PA3]	56.68	187	20.8042	4.70361
EFT26078.1	translation elongation factor Ts [Propionibacterium acnes HL110PA3]	56.67	270	28.5325	5.13525
EFT26946.1	hypoxanthine phosphoribosyltransferase [Propionibacterium acnes HL110PA3]	56.52	184	20.3802	5.021
EFT26310.1	DNA-directed RNA polymerase, alpha subunit [Propionibacterium acnes HL110PA3]	56.51	338	36.8267	4.50049
EFT26357.1	ribosomal protein L5 [Propionibacterium acnes HL110PA3]	56.46	209	23.7154	9.77393
EFT25939.1	pyridoxamine 5'-phosphate oxidase family protein [Propionibacterium acnes HL110PA3]	56.43	140	15.4647	4.41162
EFT25872.1	phosphoribosylaminoimidazolesuccinocarboxamide synthase [Propionibacterium acnes HL110PA3]	56.29	421	46.5914	4.76709
EFT24791.1	transcriptional regulator, TetR family [Propionibacterium acnes HL110PA3]	56.28	215	23.4141	6.16357
EFT26164.1	putative phosphomethylpyrimidine kinase [Propionibacterium acnes HL110PA3]	56.18	267	27.8833	5.03369
EFT25745.1	intracellular protease, PfpI family [Propionibacterium acnes HL110PA3]	55.87	179	19.0408	4.85596
EFT25719.1	oxidoreductase, aldo/keto reductase family protein [Propionibacterium acnes HL110PA3]	55.68	273	29.6709	4.98291
EFT25725.1	ferritin-like protein [Propionibacterium acnes HL110PA3]	55.68	176	19.0876	4.79248
EFT26334.1	ribosomal protein S9 [Propionibacterium acnes HL110PA3]	55.49	173	18.6038	10.1255
EFT26080.1	UMP kinase [Propionibacterium acnes HL110PA3]	55.46	238	25.6677	5.22412
EFT25554.1	ATP synthase F0, B subunit [Propionibacterium acnes HL110PA3]	55.43	184	20.2005	4.79248
EFT24823.1	single-strand binding family protein [Propionibacterium acnes HL110PA3]	55.43	184	19.4022	5.31299
EFT26368.1	ABC transporter, substrate-binding protein, family 5 [Propionibacterium acnes HL110PA3]	55.09	570	62.9597	8.73389
EFT26259.1	NLPA lipoprotein [Propionibacterium acnes HL110PA3]	55	320	33.6327	7.53271
EFT25085.1	Hsp20/alpha crystallin family protein [Propionibacterium acnes HL110PA3]	54.93	142	15.4828	4.97021
EFT27121.1	dihydroxyacetone kinase, L subunit [Propionibacterium acnes HL110PA3]	54.59	218	22.1231	5.04639
EFT24889.1	methylmalonyl-CoA mutase, small subunit [Propionibacterium acnes HL110PA3]	54.56	636	68.9792	4.98291
WP_002513913.1	MULTISPECIES: pyruvate kinase [Propionibacteriaceae]	54.51	477	51.8279	5.46533
EFT27216.1	HpcH/HpaI aldolase/citrate lyase family protein [Propionibacterium acnes HL110PA3]	54.51	277	29.4629	4.95752
EFT26888.1	transcriptional regulator, PadR family [Propionibacterium acnes HL110PA3]	54.45	191	21.5231	6.63916
EFT25729.1	Raf-like protein [Propionibacterium acnes HL110PA3]	54.25	153	16.3869	4.729
EFT25245.1	hypothetical protein HMPREF9577_02111 [Propionibacterium acnes HL110PA3]	54.14	290	30.1143	4.98291
EFT25991.1	guanosine pentaphosphate synthetase I/polyribonucleotide nucleotidyltransferase [Propionibacterium acnes HL110PA3]	53.62	733	78.8583	4.86865
EFT25038.1	Biotin-requiring enzyme, partial [Propionibacterium acnes HL110PA3]	53.49	129	12.9594	4.01807
EFT26811.1	nucleotide sugar dehydrogenase [Propionibacterium acnes HL110PA3]	53.47	432	46.9068	4.93213
EFT25317.1	DoxX family protein [Propionibacterium acnes HL110PA3]	53.38	133	13.7385	7.97217
EFT26344.1	50S ribosomal protein L3 [Propionibacterium acnes HL110PA3]	53.36	223	23.5124	10.0815
EFT26356.1	ribosomal protein L24 [Propionibacterium acnes HL110PA3]	53.28	122	13.4764	10.2427
EFT25039.1	putative ribosomal protein S1 [Propionibacterium acnes HL110PA3]	53.21	498	55.0909	4.65283
EFT26258.1	ABC transporter, ATP-binding protein [Propionibacterium acnes HL110PA3]	53.15	365	38.9913	6.69775
EFT26249.1	IMP dehydrogenase family protein [Propionibacterium acnes HL110PA3]	53.13	367	39.3409	5.47803
EFT26453.1	molybdopterin binding domain protein [Propionibacterium acnes HL110PA3]	52.94	136	13.8433	5.42725
EFT25836.1	co-chaperone GrpE [Propionibacterium acnes HL110PA3]	52.49	221	24.3266	4.34814
EFT27138.1	hypothetical protein HMPREF9577_00239 [Propionibacterium acnes HL110PA3]	52.38	84	9.47048	4.99561
EFT27269.1	hypothetical protein HMPREF9577_00046 [Propionibacterium acnes HL110PA3]	52.28	285	30.1635	9.72998
EFT25807.1	fructose-bisphosphate aldolase, class II [Propionibacterium acnes HL110PA3]	52.2	341	36.8755	5.22412
WP_002513468.1	MULTISPECIES: F0F1 ATP synthase subunit beta [Propionibacteriaceae]	52.07	484	52.9348	4.77979
EFT25112.1	methylmalonyl-CoA epimerase [Propionibacterium acnes HL110PA3]	51.32	152	16.7934	5.84619
EFT25803.1	conserved carboxylase domain protein [Propionibacterium acnes HL110PA3]	51.31	497	54.6555	5.50342
WP_002513546.1	MULTISPECIES: DUF349 domain-containing protein [Propionibacteriaceae]	51.29	427	48.5186	6.18896
EFT26086.1	Glu/Leu/Phe/Val dehydrogenase, dimerization domain protein [Propionibacterium acnes HL110PA3]	51.01	445	48.312	5.30029
WP_014604222.1	MULTISPECIES: fructose bisphosphate aldolase [Propionibacteriaceae]	50.99	302	33.2963	5.38916
EFT25906.1	translation initiation factor IF-3 [Propionibacterium acnes HL110PA3]	50.7	213	24.0418	9.71533
EFT25380.1	ribosomal protein L27 [Propionibacterium acnes HL110PA3]	50.56	89	9.51694	11.3413
EFT26198.1	DNA-binding protein HB1 [Propionibacterium acnes HL110PA3]	50.55	91	9.5822	9.81787
EFT24825.1	ribosomal protein L9 [Propionibacterium acnes HL110PA3]	50.34	149	16.108	9.75928
WP_002513454.1	MULTISPECIES: transcription termination factor Rho [Propionibacteriaceae]	50.24	633	70.644	9.40771
EFT26642.1	phosphoenolpyruvate-protein phosphotransferase [Propionibacterium acnes HL110PA3]	49.37	557	57.6738	4.84326
EFT27185.1	preprotein translocase, SecE subunit [Propionibacterium acnes HL110PA3]	49.07	216	23.5532	5.24951
EFT26800.1	DegT/DnrJ/EryC1/StrS aminotransferase family protein [Propionibacterium acnes HL110PA3]	48.92	370	39.2468	5.71924
EFT25908.1	ribosomal protein L20 [Propionibacterium acnes HL110PA3]	48.78	123	13.9784	11.1509
EFT25922.1	ribosomal protein L19 [Propionibacterium acnes HL110PA3]	48.72	117	13.0711	10.5356
WP_002513626.1	MULTISPECIES: pyrophosphate--fructose-6-phosphate 1-phosphotransferase [Propionibacteriaceae]	48.62	399	42.8949	5.10986
EFT26474.1	ribose-phosphate diphosphokinase [Propionibacterium acnes HL110PA3]	48.39	310	33.9934	5.5415
EFT26829.1	putative dihydroorotate dehydrogenase 2 [Propionibacterium acnes HL110PA3]	48.36	335	35.5999	4.70361
EFT25236.1	hypothetical protein HMPREF9577_02102 [Propionibacterium acnes HL110PA3]	48.34	151	16.47	4.4624
EFT26244.1	hypothetical protein HMPREF9577_01105 [Propionibacterium acnes HL110PA3]	48.2	139	15.0592	9.24658
EFT26352.1	ribosomal protein L29 [Propionibacterium acnes HL110PA3]	48.05	77	8.87972	6.771
EFT25793.1	hypothetical protein HMPREF9577_01535 [Propionibacterium acnes HL110PA3]	48	175	19.1801	4.29736
EFT25151.1	putative tryptophan 2,3-dioxygenase [Propionibacterium acnes HL110PA3]	47.82	458	50.7163	5.51611
EFT26149.1	SH3 domain protein, partial [Propionibacterium acnes HL110PA3]	47.65	340	35.2323	10.4917
EFT26720.1	UDP-glucose 4-epimerase [Propionibacterium acnes HL110PA3]	47.59	353	38.5126	5.24951
EFT26027.1	DsbA-like protein [Propionibacterium acnes HL110PA3]	47.17	265	28.6306	7.95752
EFT26140.1	putative rare lipoprotein A double-psi beta-barrel protein, partial [Propionibacterium acnes HL110PA3]	46.85	143	15.3548	10.3745
EFT26494.1	hypothetical protein HMPREF9577_00846, partial [Propionibacterium acnes HL110PA3]	46.77	124	13.6802	9.92041
EFT26228.1	putative purine nucleotide phosphorylase [Propionibacterium acnes HL110PA3]	46.67	270	27.6545	6.20166
EFT25661.1	SH3 domain protein [Propionibacterium acnes HL110PA3]	46.65	343	36.4707	10.1401
EFT25381.1	ribosomal protein L21 [Propionibacterium acnes HL110PA3]	46.43	112	12.2546	9.27588
EFT25434.1	aspartate--tRNA ligase [Propionibacterium acnes HL110PA3]	46.2	606	66.5013	5.22412
EFT26351.1	ribosomal protein L16 [Propionibacterium acnes HL110PA3]	46.04	139	15.6743	10.5503
EFT25488.1	TIGR03085 family protein [Propionibacterium acnes HL110PA3]	45.97	211	23.0981	7.57666
EFT26379.1	30S ribosomal protein S11 [Propionibacterium acnes HL110PA3]	45.93	135	14.1576	11.4146
EFT26355.1	ribosomal protein L14 [Propionibacterium acnes HL110PA3]	45.9	122	13.4704	9.93506
EFT25134.1	FHA domain protein [Propionibacterium acnes HL110PA3]	45.83	192	20.4599	4.79248
EFT25527.1	DoxX family protein [Propionibacterium acnes HL110PA3]	45.71	210	22.0099	10.9751
EFT27059.1	ABC transporter, ATP-binding protein [Propionibacterium acnes HL110PA3]	45.64	344	36.7874	5.41455
EFT26353.1	30S ribosomal protein S17 [Propionibacterium acnes HL110PA3]	45.56	90	10.4316	10.2134
EFT26253.1	GMP synthase (glutamine-hydrolyzing) domain protein [Propionibacterium acnes HL110PA3]	45.45	517	55.6245	5.13525
EFT25046.1	response regulator receiver domain protein [Propionibacterium acnes HL110PA3]	45.12	215	23.7911	4.66553
EFT26707.1	dihydroneopterin aldolase [Propionibacterium acnes HL110PA3]	45	120	12.7486	5.16064
EFT26350.1	ribosomal protein S3 [Propionibacterium acnes HL110PA3]	44.98	269	29.5636	10.5649
WP_002514085.1	MULTISPECIES: ABC transporter substrate-binding protein [Propionibacteriaceae]	44.92	305	32.4704	5.56689
EFT24894.1	redoxin family protein [Propionibacterium acnes HL110PA3]	44.91	167	17.6801	5.17334
EFT26262.1	succinate-CoA ligase, beta subunit [Propionibacterium acnes HL110PA3]	44.76	391	41.4382	4.80518
EFT27183.1	ribosomal protein L11 [Propionibacterium acnes HL110PA3]	44.76	143	14.991	9.17334
EFT24942.1	cellulase (glycosyl hydrolase family 5) [Propionibacterium acnes HL110PA3]	44.62	493	53.0502	6.48096
EFT26364.1	ribosomal protein L15 [Propionibacterium acnes HL110PA3]	44.52	146	15.4782	9.72998
EFT26311.1	ribosomal protein L17 [Propionibacterium acnes HL110PA3]	44.39	187	20.0344	7.57666
EFT25849.1	pyruvate, phosphate dikinase [Propionibacterium acnes HL110PA3]	44.28	883	96.4258	4.98291
EFT26008.1	proline--tRNA ligase [Propionibacterium acnes HL110PA3]	44.06	581	63.6135	5.07178
EFT25721.1	glucose-6-phosphate isomerase [Propionibacterium acnes HL110PA3]	43.75	560	61.4351	5.23682
EFT26677.1	pyrroline-5-carboxylate reductase [Propionibacterium acnes HL110PA3]	43.73	263	25.9956	4.88135
EFT25804.1	PAS domain S-box protein [Propionibacterium acnes HL110PA3]	43.58	452	49.1828	4.94482
EFT25768.1	CRISPR system CASCADE complex protein CasC [Propionibacterium acnes HL110PA3]	43.58	374	40.1631	5.07178
EFT25974.1	succinate dehydrogenase or fumarate reductase, flavoprotein subunit [Propionibacterium acnes HL110PA3]	43.56	675	75.7133	6.58057
EFT25454.1	DNA-binding regulatory protein, YebC/PmpR family [Propionibacterium acnes HL110PA3]	43.18	264	28.7205	4.80518
EFT24888.1	methylmalonyl-CoA mutase large subunit [Propionibacterium acnes HL110PA3]	42.8	729	80.1573	5.38916
EFT25231.1	pyrimidine operon regulatory protein/uracil phosphoribosyltransferase PyrR [Propionibacterium acnes HL110PA3]	42.41	191	20.9811	5.70654
EFT27082.1	thioredoxin-disulfide reductase [Propionibacterium acnes HL110PA3]	42.29	350	37.2724	4.65283
WP_023269458.1	thioredoxin [Cutibacterium acnes]	42.15	121	13.4457	4.7417
EFT27242.1	pseudouridylate synthase [Propionibacterium acnes HL110PA3]	42.04	245	27.3745	7.6792
EFT27226.1	DNA-directed RNA polymerase, beta subunit [Propionibacterium acnes HL110PA3]	42.03	1185	131.24	5.17334
EFT26359.1	ribosomal protein S8 [Propionibacterium acnes HL110PA3]	41.48	135	14.6308	9.5835
EFT25800.1	hypothetical protein HMPREF9577_01542 [Propionibacterium acnes HL110PA3]	41.25	80	8.78264	9.37842
EFT25447.1	adenine phosphoribosyltransferase [Propionibacterium acnes HL110PA3]	41.24	177	18.4238	4.88135
EFT27262.1	ribosomal subunit interface protein [Propionibacterium acnes HL110PA3]	41.04	212	23.7603	6.16357
EFT27297.1	peptide chain release factor 2 [Propionibacterium acnes HL110PA3]	41.03	368	41.0887	4.77979
EFT26319.1	superoxide dismutase [Propionibacterium acnes HL110PA3]	40.98	205	23.3094	5.85889
EFT25848.1	FHA domain protein [Propionibacterium acnes HL110PA3]	40.92	391	41.1903	4.51318
EFT26598.1	glycine hydroxymethyltransferase [Propionibacterium acnes HL110PA3]	40.9	489	52.6706	6.21436
EFT26279.1	phosphoglucosamine mutase [Propionibacterium acnes HL110PA3]	40.89	450	47.6014	5.42725
EFT25215.1	transcriptional regulator, DeoR family [Propionibacterium acnes HL110PA3]	40.87	252	26.4242	7.75244
EFT26779.1	hypothetical protein HMPREF9577_00493 [Propionibacterium acnes HL110PA3]	40.8	174	19.972	5.45264
EFT27227.1	ribosomal protein L7/L12 [Propionibacterium acnes HL110PA3]	40.77	130	13.6932	4.58936
EFT25056.1	hypothetical protein HMPREF9577_02313 [Propionibacterium acnes HL110PA3]	40.7	172	19.4777	5.19873
EFT27241.1	peptidyl-prolyl cis-trans isomerase, FKBP-type [Propionibacterium acnes HL110PA3]	40.5	279	29.1485	9.29053
EFT25435.1	hypothetical protein HMPREF9577_01895 [Propionibacterium acnes HL110PA3]	40.45	356	40.0582	5.31299
WP_002514113.1	MULTISPECIES: ornithine carbamoyltransferase [Propionibacteriaceae]	40.12	334	36.6574	5.94775
EFT25539.1	threonine synthase [Propionibacterium acnes HL110PA3]	39.94	358	37.3933	5.22412
EFT25879.1	hypothetical protein HMPREF9577_01506 [Propionibacterium acnes HL110PA3]	39.89	188	20.5201	10.272
EFT25936.1	hypothetical protein HMPREF9577_01417 [Propionibacterium acnes HL110PA3]	39.86	557	60.7789	5.79541
EFT25607.1	hypothetical protein HMPREF9577_01868 [Propionibacterium acnes HL110PA3]	39.84	256	27.1365	9.1001
EFT25010.1	CAMP factor (Cfa) [Propionibacterium acnes HL110PA3]	39.7	267	28.6593	9.42236
EFT25246.1	beta-ketoacyl-acyl-carrier-protein synthase III [Propionibacterium acnes HL110PA3]	39.46	332	35.2438	5.51611
EFT25951.1	ABC transporter, solute-binding protein [Propionibacterium acnes HL110PA3]	39.22	436	47.3951	8.30908
WP_032505865.1	DNA-binding protein [Cutibacterium acnes]	39.18	245	27.5121	5.52881
EFT27166.1	NADH dehydrogenase subunit E [Propionibacterium acnes HL110PA3]	39.08	261	28.472	4.94482
EFT26615.1	oxidoreductase, short chain dehydrogenase/reductase family protein [Propionibacterium acnes HL110PA3]	39.02	264	28.1664	7.44482
WP_027584993.1	MULTISPECIES: RNA polymerase sigma factor RpoE [Propionibacteriaceae]	38.89	234	26.2763	5.33838
EFT26504.1	cobalt transport protein [Propionibacterium acnes HL110PA3]	38.89	144	14.8195	4.88135
EFT25382.1	S1 RNA binding domain protein [Propionibacterium acnes HL110PA3]	38.73	803	88.5602	7.92822
EFT25196.1	universal stress family protein [Propionibacterium acnes HL110PA3]	38.73	284	29.2211	5.49072
WP_002514074.1	MULTISPECIES: ferredoxin family protein [Propionibacteriaceae]	38.68	106	11.5933	4.22119
EFT26338.1	glutamate--tRNA ligase [Propionibacterium acnes HL110PA3]	38.56	472	53.5033	5.21143
EFT25557.1	ATP synthase F1, gamma subunit [Propionibacterium acnes HL110PA3]	38.54	314	34.5327	5.43994
EFT26068.1	SPFH/Band 7/PHB domain protein [Propionibacterium acnes HL110PA3]	38.4	388	42.3791	5.35107
EFT25011.1	2-oxoglutarate dehydrogenase, E2 component, dihydrolipoamide succinyltransferase, partial [Propionibacterium acnes HL110PA3]	38.27	392	40.5313	5.68115
EFT26853.1	lysine--tRNA ligase [Propionibacterium acnes HL110PA3]	38.06	494	55.1643	5.021
EFT25248.1	putative beta-ketoacyl-acyl-carrier-protein synthase II [Propionibacterium acnes HL110PA3]	38.06	423	43.685	5.19873
EFT26422.1	iron dependent repressor DNA binding domain protein [Propionibacterium acnes HL110PA3]	37.92	240	26.1151	4.85596
EFT26347.1	ribosomal protein L2 [Propionibacterium acnes HL110PA3]	37.77	278	30.2282	11.1362
EFT26421.1	putative N-acetylglucosamine-6-phosphate deacetylase [Propionibacterium acnes HL110PA3]	37.77	376	39.2469	5.66846
EFT26064.1	putative enoyl-(acyl carrier protein) reductase [Propionibacterium acnes HL110PA3]	37.74	257	27.2359	5.17334
EFT27244.1	CobQ/CobB/MinD/ParA nucleotide binding domain protein [Propionibacterium acnes HL110PA3]	37.7	305	33.025	4.85596
EFT26012.1	hypothetical protein HMPREF9577_01381 [Propionibacterium acnes HL110PA3]	37.64	178	19.4509	5.09717
EFT27006.1	hypothetical protein HMPREF9577_00362 [Propionibacterium acnes HL110PA3]	37.62	210	23.0839	9.56885
EFT25079.1	glycine cleavage system H protein [Propionibacterium acnes HL110PA3]	37.4	123	12.9533	4.04346
EFT25825.1	ABC transporter, ATP-binding protein [Propionibacterium acnes HL110PA3]	37.3	244	26.0463	6.26514
EFT26708.1	2-amino-4-hydroxy-6-hydroxymethyldihydropteridine diphosphokinase [Propionibacterium acnes HL110PA3]	37.14	175	18.9736	4.58936
EFT26131.1	oligoribonuclease [Propionibacterium acnes HL110PA3]	37.13	202	22.6483	5.08447
EFT24887.1	LAO/AO transport system ATPase [Propionibacterium acnes HL110PA3]	37.07	348	37.1772	5.40186
EFT24967.1	periplasmic binding protein [Propionibacterium acnes HL110PA3]	36.96	322	33.8054	8.60205
WP_002521828.1	MULTISPECIES: class F sortase [Propionibacteriaceae]	36.87	217	22.9107	9.26123
EFT26207.1	non-canonical purine NTP pyrophosphatase, RdgB/HAM1 family [Propionibacterium acnes HL110PA3]	36.76	204	22.0932	5.22412
WP_002512859.1	MULTISPECIES: 1-phosphofructokinase [Propionibacteriaceae]	36.71	316	32.5389	5.57959
EFT25880.1	antioxidant, AhpC/TSA family [Propionibacterium acnes HL110PA3]	36.65	161	17.4348	5.90967
EFT26676.1	aspartate-semialdehyde dehydrogenase [Propionibacterium acnes HL110PA3]	36.6	347	35.9546	5.32568
EFT26348.1	ribosomal protein S19 [Propionibacterium acnes HL110PA3]	36.56	93	10.5036	10.5796
EFT26680.1	ATPase family associated with various cellular activities (AAA) [Propionibacterium acnes HL110PA3]	36.4	783	86.8315	5.43994
EFT26641.1	oxidoreductase, short chain dehydrogenase/reductase family protein [Propionibacterium acnes HL110PA3]	36.33	245	25.686	5.18604
EFT27101.1	oxidoreductase, NAD-binding domain protein [Propionibacterium acnes HL110PA3]	36.31	347	36.1647	4.98291
EFT27343.1	hypothetical protein HMPREF9577_00035 [Propionibacterium acnes HL110PA3]	36.31	157	16.6122	6.68311
EFT27142.1	peptidase dimerization domain protein [Propionibacterium acnes HL110PA3]	36.24	447	47.16	4.89404
EFT27259.1	tetratricopeptide repeat protein [Propionibacterium acnes HL110PA3]	35.95	242	26.4974	4.79248
EFT26670.1	DNA repair protein RadA [Propionibacterium acnes HL110PA3]	35.91	465	49.2067	8.25049
EFT24867.1	NAD(P)(+) transhydrogenase (AB-specific), alpha subunit [Propionibacterium acnes HL110PA3]	35.73	515	53.937	5.31299
EFT27313.1	pyrimidine-nucleoside phosphorylase [Propionibacterium acnes HL110PA3]	35.66	429	44.6927	4.94482
EFT25538.1	homoserine dehydrogenase [Propionibacterium acnes HL110PA3]	35.6	441	46.5708	5.19873
EFT25856.1	succinate CoA transferase [Propionibacterium acnes HL110PA3]	35.52	504	55.0895	5.74463
EFT27225.1	DNA-directed RNA polymerase, beta' subunit [Propionibacterium acnes HL110PA3]	35.5	1293	143.366	7.03467
EFT26541.1	glycine C-acetyltransferase [Propionibacterium acnes HL110PA3]	35.28	394	42.8496	5.43994
WP_002512706.1	MULTISPECIES: DNA polymerase III subunit beta [Propionibacteriaceae]	35.23	386	41.203	5.10986
EFT24899.1	carbamate kinase [Propionibacterium acnes HL110PA3]	35.22	301	31.9753	4.93213
EFT25966.1	signal recognition particle protein [Propionibacterium acnes HL110PA3]	35.04	528	57.1082	9.05615
EFT25975.1	succinate dehydrogenase/fumarate reductase iron-sulfur subunit [Propionibacterium acnes HL110PA3]	35.02	257	27.5315	6.39209
EFT26199.1	nicotinate phosphoribosyltransferase [Propionibacterium acnes HL110PA3]	34.98	446	47.4012	5.98584
EFT25931.1	dihydrodipicolinate reductase [Propionibacterium acnes HL110PA3]	34.96	246	25.957	4.93213
EFT25615.1	guanylate kinase [Propionibacterium acnes HL110PA3]	34.67	199	21.8004	5.77002
EFT24809.1	heavy metal-associated domain protein [Propionibacterium acnes HL110PA3]	34.62	130	12.9317	5.22412
EFT25964.1	signal recognition particle-docking protein FtsY [Propionibacterium acnes HL110PA3]	34.6	396	41.1806	4.86865
EFT25492.1	hypothetical protein HMPREF9577_01952 [Propionibacterium acnes HL110PA3]	34.48	203	21.8649	4.41162
EFT24974.1	type I restriction enzyme HsdR protein N-terminal domain protein [Propionibacterium acnes HL110PA3]	34.44	241	26.7115	5.10986
EFT25580.1	glycosyltransferase, group 2 family protein [Propionibacterium acnes HL110PA3]	34.19	272	30.1564	6.81494
WP_002514645.1	MULTISPECIES: argininosuccinate synthase [Propionibacteriaceae]	34.18	471	51.6047	5.021
EFT26047.1	FeS assembly protein SufD [Propionibacterium acnes HL110PA3]	34.15	366	39.5129	5.03369
EFT27314.1	branched-chain-amino-acid transaminase [Propionibacterium acnes HL110PA3]	33.88	363	39.6991	5.18604
EFT26587.1	oxidoreductase, short chain dehydrogenase/reductase family protein [Propionibacterium acnes HL110PA3]	33.72	258	27.4091	5.46533
EFT26911.1	hypothetical protein HMPREF9577_00627 [Propionibacterium acnes HL110PA3]	33.71	178	18.1937	9.0415
EFT27077.1	glycerol kinase [Propionibacterium acnes HL110PA3]	33.59	515	56.7472	4.95752
EFT25198.1	ribonucleoside-diphosphate reductase, adenosylcobalamin-dependent [Propionibacterium acnes HL110PA3]	33.58	950	103.821	5.2876
WP_002514071.1	MULTISPECIES: 2,3,4,5-tetrahydropyridine-2,6-dicarboxylate N-succinyltransferase [Propionibacteriaceae]	33.44	320	33.8083	6.03662
EFT27303.1	D-ala D-ala ligase N-terminal domain protein [Propionibacterium acnes HL110PA3]	33.42	365	39.2819	5.2749
EFT25170.1	hypothetical protein HMPREF9577_02036 [Propionibacterium acnes HL110PA3]	33.33	99	10.8406	5.13525
EFT26119.1	endopeptidase Clp [Propionibacterium acnes HL110PA3]	33.2	244	26.6634	4.89404
WP_002514114.1	MULTISPECIES: arginine deiminase [Propionibacteriaceae]	33.09	414	45.7369	5.18604
EFT26988.1	FemAB family protein [Propionibacterium acnes HL110PA3]	33.06	363	40.7668	6.02393
EFT25265.1	pyridoxal 5'-phosphate synthase, glutaminase subunit Pdx2 [Propionibacterium acnes HL110PA3]	33.02	215	22.9329	4.99561
EFT25510.1	phosphoglucomutase, alpha-D-glucose phosphate-specific [Propionibacterium acnes HL110PA3]	32.41	543	58.4269	4.95752
EFT26285.1	glutamine-fructose-6-phosphate transaminase (isomerizing) [Propionibacterium acnes HL110PA3]	32.36	615	67.0042	5.32568
EFT26184.1	putative mannose-1-phosphate guanylyltransferase/mannose-6-phosphate isomerase [Propionibacterium acnes HL110PA3]	32.12	358	38.2494	5.21143
WP_002512966.1	MULTISPECIES: DoxX family protein [Propionibacteriaceae]	32.09	268	29.3074	6.39209
EFT26296.1	hydrolase, P-loop family [Propionibacterium acnes HL110PA3]	31.99	297	30.8159	4.53857
EFT26127.1	glycosyl hydrolase family 3 N-terminal domain protein [Propionibacterium acnes HL110PA3]	31.98	344	36.5691	9.21729
EFT24790.1	aminotransferase, class IV [Propionibacterium acnes HL110PA3]	31.97	269	28.8657	4.98291
EFT25786.1	adenylosuccinate synthase [Propionibacterium acnes HL110PA3]	31.94	432	47.346	5.32568
EFT27140.1	amidophosphoribosyltransferase [Propionibacterium acnes HL110PA3]	31.92	495	53.2349	5.60498
EFT27189.1	hypothetical protein HMPREF9577_00156 [Propionibacterium acnes HL110PA3]	31.69	142	15.6897	5.021
EFT26599.1	CarD-like protein [Propionibacterium acnes HL110PA3]	31.68	161	18.1987	5.49072
EFT26632.1	phosphate ABC transporter, phosphate-binding protein PstS [Propionibacterium acnes HL110PA3]	31.33	383	39.5079	8.67529
EFT27112.1	GHMP kinase, N-terminal domain protein [Propionibacterium acnes HL110PA3]	31.31	396	41.8909	4.93213
WP_002514279.1	MULTISPECIES: pyruvate dehydrogenase [Propionibacteriaceae]	31.26	579	62.1109	6.25244
EFT26810.1	transcriptional regulator, DeoR family [Propionibacterium acnes HL110PA3]	31.23	253	26.8868	6.85889
EFT24912.1	GTP-binding protein YchF [Propionibacterium acnes HL110PA3]	31.09	357	38.7526	4.58936
EFT26226.1	phosphoglucomutase/phosphomannomutase, alpha/beta/alpha domain II [Propionibacterium acnes HL110PA3]	30.82	558	59.2349	5.03369
EFT25555.1	ATP synthase F1, delta subunit [Propionibacterium acnes HL110PA3]	30.8	263	28.4248	5.75732
EFT24751.1	uracil phosphoribosyltransferase [Propionibacterium acnes HL110PA3]	30.77	208	22.6387	5.16064
EFT26947.1	ATP-dependent metallopeptidase HflB [Propionibacterium acnes HL110PA3]	30.68	717	77.2908	5.56689
EFT27120.1	dihydroxyacetone kinase, DhaK subunit [Propionibacterium acnes HL110PA3]	30.63	333	34.6096	4.98291
EFT26805.1	oxidoreductase, short chain dehydrogenase/reductase family protein [Propionibacterium acnes HL110PA3]	30.45	266	28.5955	4.80518
EFT25574.1	dihydrolipoyl dehydrogenase [Propionibacterium acnes HL110PA3]	30.41	467	49.6946	5.77002
EFT27060.1	response regulator receiver domain protein [Propionibacterium acnes HL110PA3]	30.28	218	23.8016	4.99561
EFT27113.1	nucleotidyl transferase [Propionibacterium acnes HL110PA3]	30.22	278	30.2371	4.76709
EFT26248.1	inosine-5'-monophosphate dehydrogenase [Propionibacterium acnes HL110PA3]	30.16	504	53.5503	5.40186
EFT25355.1	L-lactate dehydrogenase [Propionibacterium acnes HL110PA3]	30.12	322	33.9734	5.47803
EFT26337.1	glutamine--tRNA ligase [Propionibacterium acnes HL110PA3]	30.09	565	63.8585	5.70654
EFT27218.1	polyprenyl synthetase [Propionibacterium acnes HL110PA3]	29.94	324	34.7527	4.85596
WP_002513027.1	MULTISPECIES: hydroxymethylbilane synthase [Propionibacteriaceae]	29.94	334	34.1052	6.55127
EFT26137.1	ATP-binding cassette protein, ChvD family [Propionibacterium acnes HL110PA3]	29.59	561	62.0898	5.21143
EFT25835.1	chaperone protein DnaJ [Propionibacterium acnes HL110PA3]	29.47	380	40.5302	8.71924
EFT26685.1	LamB/YcsF family protein [Propionibacterium acnes HL110PA3]	29.3	256	26.4214	5.73193
EFT24995.1	hypothetical protein HMPREF9577_02409 [Propionibacterium acnes HL110PA3]	29.3	256	28.1462	10.2866
EFT24904.1	DJ-1/PfpI family protein [Propionibacterium acnes HL110PA3]	29.07	227	24.1451	4.89404
EFT27184.1	transcription termination/antitermination factor NusG [Propionibacterium acnes HL110PA3]	29.04	303	33.4702	4.1958
EFT26206.1	tRNA nucleotidyltransferase [Propionibacterium acnes HL110PA3]	28.74	254	27.1059	5.14795
EFT25142.1	threonine--tRNA ligase [Propionibacterium acnes HL110PA3]	28.59	689	77.2878	5.69385
EFT25734.1	polysaccharide deacetylase [Propionibacterium acnes HL110PA3]	28.57	497	52.5987	8.83643
EFT26181.1	glycosyltransferase, group 2 family protein [Propionibacterium acnes HL110PA3]	28.53	340	36.8233	8.57275
EFT25953.1	putative ACR, COG1399 [Propionibacterium acnes HL110PA3]	28.49	186	20.3009	4.44971
EFT25709.1	ROK family protein [Propionibacterium acnes HL110PA3]	28.48	309	33.0242	6.69775
EFT25037.1	cytosol aminopeptidase family, catalytic domain protein [Propionibacterium acnes HL110PA3]	28.35	508	52.1512	4.99561
EFT26798.1	hypothetical protein HMPREF9577_00513 [Propionibacterium acnes HL110PA3]	28.29	258	27.023	8.90967
EFT25067.1	UDP-N-acetylmuramoyl-L-alanyl-D-glutamate--2,6-diaminopimelate ligase [Propionibacterium acnes HL110PA3]	28.26	499	52.108	4.91943
EFT25871.1	phosphoribosylformylglycinamidine synthase I [Propionibacterium acnes HL110PA3]	28.13	224	23.6949	5.96045
EFT27103.1	pyridoxal-phosphate dependent protein [Propionibacterium acnes HL110PA3]	28.12	473	51.2869	6.01123
EFT25254.1	ATPase family associated with various cellular activities (AAA) [Propionibacterium acnes HL110PA3]	28.1	395	42.721	5.24951
EFT26831.1	pyridine nucleotide-disulfide oxidoreductase [Propionibacterium acnes HL110PA3]	28.1	605	66.4245	5.38916
EFT26299.1	putative glycoprotease GCP [Propionibacterium acnes HL110PA3]	27.67	347	35.9776	5.08447
EFT27080.1	trypsin [Propionibacterium acnes HL110PA3]	27.57	341	33.8934	9.11475
EFT25618.1	translation elongation factor P [Propionibacterium acnes HL110PA3]	27.51	189	21.1067	5.07178
EFT26847.1	bacterial cytochrome ubiquinol oxidase [Propionibacterium acnes HL110PA3]	27.27	506	55.877	8.73389
EFT25172.1	hypothetical protein HMPREF9577_02038 [Propionibacterium acnes HL110PA3]	27.15	361	38.808	5.09717
EFT25903.1	ATP phosphoribosyltransferase [Propionibacterium acnes HL110PA3]	27.11	284	30.6419	5.05908
EFT25430.1	DHHA1 domain protein [Propionibacterium acnes HL110PA3]	27.06	473	49.4515	5.56689
EFT26672.1	hypothetical protein HMPREF9577_00724 [Propionibacterium acnes HL110PA3]	26.89	212	23.1677	5.79541
EFT26361.1	ribosomal protein L18 [Propionibacterium acnes HL110PA3]	26.77	127	13.6924	10.9312
EFT24945.1	O-methyltransferase [Propionibacterium acnes HL110PA3]	26.73	217	23.3181	4.67822
EFT27005.1	DNA gyrase, A subunit [Propionibacterium acnes HL110PA3]	26.71	891	98.9	5.40186
EFT27168.1	NADH dehydrogenase, C subunit [Propionibacterium acnes HL110PA3]	26.64	274	30.586	5.42725
WP_002514284.1	MULTISPECIES: bifunctional riboflavin kinase/FAD synthetase [Propionibacteriaceae]	26.51	298	32.1736	5.21143
EFT25199.1	putative transcriptional regulator NrdR [Propionibacterium acnes HL110PA3]	26.47	136	15.5611	8.45557
EFT25654.1	hypothetical protein HMPREF9577_01767 [Propionibacterium acnes HL110PA3]	26.37	273	30.1136	9.51025
EFT24896.1	ACT domain protein [Propionibacterium acnes HL110PA3]	26.16	172	18.3715	4.77979
EFT26643.1	phosphocarrier, HPr family [Propionibacterium acnes HL110PA3]	26.14	88	9.00556	4.75439
WP_049785441.1	MULTISPECIES: ATPase [Bacteria]	26.04	338	36.4921	6.59521
EFT26838.1	iron-sulfur cluster-binding protein [Propionibacterium acnes HL110PA3]	25.83	511	56.9882	7.35693
EFT25690.1	cellulase (glycosyl hydrolase family 5) [Propionibacterium acnes HL110PA3]	25.6	500	54.0388	6.7124
EFT25441.1	histidine--tRNA ligase [Propionibacterium acnes HL110PA3]	25.55	454	50.2008	6.16357
WP_032499803.1	MULTISPECIES: phosphoribosylamine--glycine ligase [Propionibacteriaceae]	25.51	439	45.2854	4.70361
EFT25191.1	RNA polymerase sigma factor RpoD [Propionibacterium acnes HL110PA3]	25.49	510	55.4625	6.62451
EFT27296.1	cell division ATP-binding protein FtsE [Propionibacterium acnes HL110PA3]	25.44	228	25.5655	9.61279
WP_032499749.1	MULTISPECIES: 6-phosphofructokinase [Propionibacteriaceae]	25.37	402	41.9881	8.04541
EFT25431.1	alanine--tRNA ligase [Propionibacterium acnes HL110PA3]	25.23	428	47.5398	5.19873
EFT26378.1	30S ribosomal protein S13 [Propionibacterium acnes HL110PA3]	25.2	123	13.9878	10.9165
EFT27167.1	NADH dehydrogenase subunit D [Propionibacterium acnes HL110PA3]	25.17	433	47.9517	5.09717
EFT25021.1	IMP dehydrogenase family protein [Propionibacterium acnes HL110PA3]	25.15	493	52.9166	6.03662
EFT25605.1	ribulose-phosphate 3-epimerase [Propionibacterium acnes HL110PA3]	25.11	223	23.9955	6.29053
EFT25932.1	hypothetical protein HMPREF9577_01413 [Propionibacterium acnes HL110PA3]	25.09	271	29.2155	6.90283
EFT26907.1	cyclic nucleotide-binding domain protein [Propionibacterium acnes HL110PA3]	24.69	243	26.2175	8.99756
EFT27310.1	transcriptional regulator, IclR family, C-terminal domain protein [Propionibacterium acnes HL110PA3]	24.69	239	24.9764	10.6089
EFT26860.1	FHA domain protein [Propionibacterium acnes HL110PA3]	24.69	162	17.9873	9.80322
EFT27186.1	aminotransferase, class I/II [Propionibacterium acnes HL110PA3]	24.55	444	48.1485	6.16357
EFT26608.1	uroporphyrinogen-III synthase [Propionibacterium acnes HL110PA3]	24.52	571	60.5661	5.32568
EFT26157.1	putative hydrolase [Propionibacterium acnes HL110PA3]	24.5	453	50.0669	4.729
EFT26906.1	endoribonuclease L-PSP [Propionibacterium acnes HL110PA3]	24.5	151	15.0049	4.80518
EFT26861.1	FHA domain protein [Propionibacterium acnes HL110PA3]	24.45	229	25.1772	6.23975
WP_023269183.1	DNA-binding response regulator [Cutibacterium acnes]	24.16	149	15.6799	5.021
EFT26046.1	FeS assembly protein SufB [Propionibacterium acnes HL110PA3]	24.07	482	53.4455	5.5415
EFT27139.1	phosphoribosylformylglycinamidine cyclo-ligase [Propionibacterium acnes HL110PA3]	23.94	355	37.0286	4.75439
EFT24944.1	dihydrodipicolinate synthase [Propionibacterium acnes HL110PA3]	23.89	293	30.6707	4.93213
EFT27247.1	CTP synthase [Propionibacterium acnes HL110PA3]	23.84	562	60.6943	6.7417
EFT24985.1	phosphotransferase system, EIIC [Propionibacterium acnes HL110PA3]	23.59	462	48.7015	9.26123
EFT24941.1	hypothetical protein HMPREF9577_02467 [Propionibacterium acnes HL110PA3]	23.58	386	40.6513	4.94482
EFT25561.1	ATP:cob(I)alamin adenosyltransferase [Propionibacterium acnes HL110PA3]	23.53	221	24.1083	4.85596
EFT24819.1	phosphoenolpyruvate-dependent sugar phosphotransferase system, EIIA 2 [Propionibacterium acnes HL110PA3]	23.53	153	15.9173	4.85596
EFT26050.1	cysteine desulfurase, SufS subfamily [Propionibacterium acnes HL110PA3]	23.49	413	44.5364	5.36377
EFT26987.1	alanine racemase domain protein [Propionibacterium acnes HL110PA3]	23.39	342	37.2315	7.1958
EFT26412.1	glucosamine-6-phosphate deaminase [Propionibacterium acnes HL110PA3]	23.37	261	27.3137	4.86865
EFT25458.1	histidinol-phosphate transaminase [Propionibacterium acnes HL110PA3]	23.14	376	40.9791	5.35107
WP_032499729.1	MULTISPECIES: ABC transporter substrate-binding protein [Propionibacteriaceae]	23.1	290	31.3692	8.54346
EFT25769.1	CRISPR system CASCADE complex protein CasD [Propionibacterium acnes HL110PA3]	22.98	235	26.2245	6.81494
EFT27165.1	NADH oxidoreductase (quinone), F subunit [Propionibacterium acnes HL110PA3]	22.97	444	48.4542	6.06201
EFT26659.1	glutamate-1-semialdehyde-2,1-aminomutase [Propionibacterium acnes HL110PA3]	22.94	436	45.5187	4.80518
EFT26179.1	cell envelope-like function transcriptional attenuator common domain protein [Propionibacterium acnes HL110PA3]	22.88	306	32.9072	9.48096
EFT25783.1	adenylosuccinate lyase [Propionibacterium acnes HL110PA3]	22.85	477	52.1976	5.22412
EFT26230.1	hypothetical protein HMPREF9577_01162 [Propionibacterium acnes HL110PA3]	22.82	241	26.5473	5.22412
WP_002513025.1	MULTISPECIES: porphobilinogen synthase [Propionibacteriaceae]	22.7	348	37.3957	4.98291
EFT26826.1	glycosyltransferase, group 1 family protein [Propionibacterium acnes HL110PA3]	22.51	391	43.0775	8.77783
EFT26765.1	periplasmic binding protein [Propionibacterium acnes HL110PA3]	22.43	370	40.5185	7.91357
EFT26980.1	CobQ/CobB/MinD/ParA nucleotide binding domain protein [Propionibacterium acnes HL110PA3]	22.42	330	35.5723	5.57959
EFT26044.1	ABC transporter, solute-binding protein [Propionibacterium acnes HL110PA3]	22.28	368	39.7483	8.45557
EFT26634.1	polyphosphate kinase 1 [Propionibacterium acnes HL110PA3]	22.25	701	79.0266	6.29053
EFT26478.1	ribosomal protein L25, Ctc-form [Propionibacterium acnes HL110PA3]	22	200	21.8132	4.61475
EFT26559.1	precorrin-4 C(11)-methyltransferase [Propionibacterium acnes HL110PA3]	21.98	323	34.9506	6.02393
EFT25911.1	phenylalanine--tRNA ligase, alpha subunit [Propionibacterium acnes HL110PA3]	21.95	369	40.1231	5.70654
EFT26176.1	phosphoribosylaminoimidazole carboxylase, catalytic subunit [Propionibacterium acnes HL110PA3]	21.94	196	20.3195	7.94287
WP_002513517.1	MULTISPECIES: methionyl-tRNA formyltransferase [Propionibacteriaceae]	21.9	315	33.0724	5.65576
EFT26148.1	ErfK/YbiS/YcfS/YnhG [Propionibacterium acnes HL110PA3]	21.88	384	41.2998	8.89502
EFT25973.1	succinate dehydrogenase cytochrome B subunit, b558 family [Propionibacterium acnes HL110PA3]	21.76	216	24.166	10.1987
WP_002514303.1	MULTISPECIES: translation initiation factor IF-2 [Propionibacteriaceae]	21.68	964	101.376	8.63135
EFT26533.1	ABC transporter, ATP-binding protein [Propionibacterium acnes HL110PA3]	21.58	366	39.6564	5.40186
EFT26238.1	isocitrate dehydrogenase, NADP-dependent [Propionibacterium acnes HL110PA3]	21.53	734	79.8641	4.88135
EFT26667.1	ferrochelatase [Propionibacterium acnes HL110PA3]	21.38	683	74.0067	5.18604
EFT27128.1	putative HAD hydrolase, TIGR01457 family [Propionibacterium acnes HL110PA3]	21.24	259	28.2832	4.86865
EFT25923.1	signal peptidase I [Propionibacterium acnes HL110PA3]	21.17	274	29.7291	8.33838
EFT24895.1	oxidoreductase, aldo/keto reductase family protein [Propionibacterium acnes HL110PA3]	21.12	322	34.8314	4.84326
WP_002514214.1	MULTISPECIES: tyrosine--tRNA ligase [Propionibacteriaceae]	21.05	418	46.2426	5.73193
EFT25078.1	aminomethyltransferase [Propionibacterium acnes HL110PA3]	21.02	371	39.496	5.17334
EFT25428.1	YceG family protein [Propionibacterium acnes HL110PA3]	20.87	369	40.7126	7.09326
EFT26045.1	transcriptional regulator, ArsR family [Propionibacterium acnes HL110PA3]	20.87	254	27.3381	7.00537
EFT26270.1	phosphoribosylaminoimidazolecarboxamide formyltransferase/IMP cyclohydrolase [Propionibacterium acnes HL110PA3]	20.74	516	54.8894	5.45264
EFT26669.1	hypothetical protein HMPREF9577_00721 [Propionibacterium acnes HL110PA3]	20.71	367	40.3411	6.40479
EFT24914.1	RmuC domain protein [Propionibacterium acnes HL110PA3]	20.44	406	44.3469	5.66846
EFT25223.1	orotate phosphoribosyltransferase [Propionibacterium acnes HL110PA3]	20.37	216	22.9927	5.5415
WP_032499753.1	MULTISPECIES: formate--tetrahydrofolate ligase [Propionibacteriaceae]	20.35	565	59.864	6.49365
EFT27147.1	phosphoribosylformylglycinamidine synthase II [Propionibacterium acnes HL110PA3]	20.27	750	79.1954	4.71631
EFT26426.1	UTP--glucose-1-phosphate uridylyltransferase [Propionibacterium acnes HL110PA3]	20.22	465	51.1527	4.75439
EFT24913.1	aminopeptidase I zinc metalloprotease (M18) [Propionibacterium acnes HL110PA3]	20.09	428	46.0472	6.37939
EFT26251.1	serine O-acetyltransferase [Propionibacterium acnes HL110PA3]	20	190	20.3769	9.84717
EFT26819.1	pyridine nucleotide-disulfide oxidoreductase [Propionibacterium acnes HL110PA3]	20	460	49.5375	6.55127
EFT26561.1	sirohydrochlorin cobaltochelatase, partial [Propionibacterium acnes HL110PA3]	19.82	328	34.9139	4.99561
WP_023269209.1	MULTISPECIES: amidinotransferase [Propionibacteriaceae]	19.73	375	43.142	5.09717
WP_002521373.1	MULTISPECIES: ABC transporter ATP-binding protein [Propionibacteriaceae]	19.56	271	28.809	5.0083
EFT27221.1	ribosomal protein S12 [Propionibacterium acnes HL110PA3]	19.51	123	13.6256	11.5024
WP_032499734.1	MULTISPECIES: DUF885 domain-containing protein [Propionibacteriaceae]	19.49	549	60.8976	4.75439
EFT26102.1	hypothetical protein HMPREF9577_01273 [Propionibacterium acnes HL110PA3]	19.35	429	47.1096	5.50342
EFT26134.1	hypothetical protein HMPREF9577_01255 [Propionibacterium acnes HL110PA3]	19.32	621	66.9375	5.0083
EFT26856.1	kinase domain protein [Propionibacterium acnes HL110PA3]	19.15	632	66.8053	5.70654
EFT25322.1	putative chaperone protein DnaJ [Propionibacterium acnes HL110PA3]	19.13	392	41.8848	6.55127
EFT25100.1	Acyltransferase [Propionibacterium acnes HL110PA3]	19.12	251	27.3436	9.83252
WP_032499732.1	MULTISPECIES: cell division topological specificity factor MinE [Propionibacteriaceae]	19.11	225	24.8781	8.71924
WP_002513659.1	MULTISPECIES: TrkA family potassium uptake protein [Propionibacteriaceae]	19.09	220	24.1286	6.56592
EFT25374.1	glutamate-5-semialdehyde dehydrogenase [Propionibacterium acnes HL110PA3]	19.04	415	43.9146	5.22412
WP_014604503.1	MULTISPECIES: 16S rRNA (cytosine(1402)-N(4))-methyltransferase RsmH [Propionibacteriaceae]	18.99	337	37.2644	6.40479
EFT26118.1	endopeptidase Clp [Propionibacterium acnes HL110PA3]	18.91	201	21.6145	4.86865
EFT27346.1	preprotein translocase, SecA subunit [Propionibacterium acnes HL110PA3]	18.71	898	101.325	5.26221
EFT24936.1	aminopeptidase P domain protein [Propionibacterium acnes HL110PA3]	18.67	498	55.9002	5.0083
EFT26564.1	hyaluronate lyase [Propionibacterium acnes HL110PA3]	18.62	795	86.1802	6.91748
EFT25376.1	Obg family GTPase CgtA [Propionibacterium acnes HL110PA3]	18.61	505	53.8946	5.14795
EFT25660.1	hydrolase, alpha/beta domain protein [Propionibacterium acnes HL110PA3]	18.55	415	46.1754	5.60498
EFT24815.1	apurinic endonuclease (APN1) [Propionibacterium acnes HL110PA3]	18.49	265	27.722	5.46533
EFT26754.1	catalase [Propionibacterium acnes HL110PA3]	18.43	483	54.2712	5.51611
EFT25612.1	methionine adenosyltransferase [Propionibacterium acnes HL110PA3]	18.39	397	42.1551	5.08447
EFT26968.1	hypothetical protein HMPREF9577_00324 [Propionibacterium acnes HL110PA3]	18.38	1126	125.289	5.36377
EFT25490.1	aspartyl/glutamyl-tRNA(Asn/Gln) amidotransferase, A subunit [Propionibacterium acnes HL110PA3]	18.36	501	52.8904	5.13525
EFT26419.1	hypothetical protein HMPREF9577_00920 [Propionibacterium acnes HL110PA3]	18.35	278	30.1213	9.31982
EFT25743.1	transglycosylase [Propionibacterium acnes HL110PA3]	18.33	840	88.7556	9.34912
EFT24770.1	NAD(P)H quinone oxidoreductase, PIG3 family [Propionibacterium acnes HL110PA3]	18.32	333	35.0833	5.43994
EFT25371.1	iojap-like protein [Propionibacterium acnes HL110PA3]	18.21	357	39.3369	5.8208
EFT27301.1	thiamine-phosphate kinase [Propionibacterium acnes HL110PA3]	18.13	320	32.6215	4.75439
EFT26574.1	hypothetical protein HMPREF9577_00809 [Propionibacterium acnes HL110PA3]	17.98	178	19.1375	4.81787
WP_032505846.1	valine--tRNA ligase [Cutibacterium acnes]	17.93	870	97.2267	5.2749
EFT25315.1	hypothetical protein HMPREF9577_02183 [Propionibacterium acnes HL110PA3]	17.78	405	43.3564	5.50342
EFT26807.1	putative ATP synthase F0, A subunit [Propionibacterium acnes HL110PA3]	17.76	670	68.1737	6.66846
EFT27340.1	tryptophan--tRNA ligase [Propionibacterium acnes HL110PA3]	17.63	363	39.6525	5.97314
EFT26414.1	hypothetical protein HMPREF9577_00915 [Propionibacterium acnes HL110PA3]	17.29	266	28.6991	5.40186
EFT26473.1	UDP-N-acetylglucosamine diphosphorylase/glucosamine-1-phosphate N-acetyltransferase [Propionibacterium acnes HL110PA3]	17.13	432	45.765	4.75439
EFT25348.1	leucine--tRNA ligase [Propionibacterium acnes HL110PA3]	17.07	826	92.4638	5.12256
EFT27091.1	transketolase [Propionibacterium acnes HL110PA3]	16.93	685	73.4906	4.98291
WP_032502361.1	MULTISPECIES: histidinol-phosphatase [Propionibacteriaceae]	16.79	262	28.358	5.26221
EFT25099.1	hypothetical protein HMPREF9577_02356 [Propionibacterium acnes HL110PA3]	16.76	173	19.3732	9.48096
EFT24814.1	oxidoreductase, short chain dehydrogenase/reductase family protein [Propionibacterium acnes HL110PA3]	16.73	269	29.1258	6.17627
EFT26568.1	RNA methyltransferase, TrmH family, group 3 [Propionibacterium acnes HL110PA3]	16.67	318	32.8571	9.70068
EFT26549.1	oxidoreductase, zinc-binding dehydrogenase family protein [Propionibacterium acnes HL110PA3]	16.57	338	36.1881	5.24951
EFT26569.1	cysteine--tRNA ligase [Propionibacterium acnes HL110PA3]	16.39	476	52.7028	5.66846
EFT26942.1	hypothetical protein HMPREF9577_00659 [Propionibacterium acnes HL110PA3]	16.32	337	36.3479	7.85498
EFT25671.1	hypothetical protein HMPREF9577_01620 [Propionibacterium acnes HL110PA3]	16.28	129	13.6797	9.78857
WP_002514408.1	MULTISPECIES: long-chain fatty acid--CoA ligase [Propionibacteriaceae]	16.22	635	69.4475	6.93213
EFT25398.1	phosphoglycerate mutase family protein [Propionibacterium acnes HL110PA3]	16.13	248	26.9917	5.8335
EFT25824.1	response regulator receiver domain protein [Propionibacterium acnes HL110PA3]	16.07	224	24.2137	4.99561
EFT24989.1	glutamine synthetase, type I [Propionibacterium acnes HL110PA3]	15.86	473	53.1172	5.24951
EFT25659.1	hypothetical protein HMPREF9577_01734 [Propionibacterium acnes HL110PA3]	15.77	241	26.4752	4.34814
EFT26990.1	R3H domain protein [Propionibacterium acnes HL110PA3]	15.76	203	22.0225	4.15771
EFT25034.1	hypothetical protein HMPREF9577_02388 [Propionibacterium acnes HL110PA3]	15.54	251	28.1748	11.1948
EFT25229.1	dihydroorotase [Propionibacterium acnes HL110PA3]	15.51	445	47.619	5.31299
EFT25459.1	histidinol dehydrogenase [Propionibacterium acnes HL110PA3]	15.49	439	46.0694	5.03369
WP_032505536.1	peptide ABC transporter substrate-binding protein [Cutibacterium acnes]	15.49	568	62.4587	9.27588
EFT26813.1	glycosyltransferase, group 1 family protein [Propionibacterium acnes HL110PA3]	15.46	304	32.7486	5.75732
EFT25913.1	biotin synthase [Propionibacterium acnes HL110PA3]	15.46	388	42.264	5.98584
EFT26432.1	MoeA N-terminal region (domain I and II) [Propionibacterium acnes HL110PA3]	15.17	435	45.4888	5.33838
WP_002513742.1	MULTISPECIES: YggS family pyridoxal phosphate-dependent enzyme [Propionibacteriaceae]	15.13	238	26.1541	5.12256
EFT27007.1	lactate/malate dehydrogenase, NAD binding domain protein [Propionibacterium acnes HL110PA3]	15.11	331	34.7438	6.13818
EFT25061.1	UDP-N-acetylmuramate--L-alanine ligase [Propionibacterium acnes HL110PA3]	15.07	471	49.459	5.09717
EFT26925.1	DNA topoisomerase I [Propionibacterium acnes HL110PA3]	14.95	930	102.639	6.771
EFT26540.1	putative L-threonine 3-dehydrogenase [Propionibacterium acnes HL110PA3]	14.78	345	37.3146	5.021
EFT25343.1	ribosomal protein S20 [Propionibacterium acnes HL110PA3]	14.77	88	9.72048	11.6929
EFT25788.1	FCD domain protein [Propionibacterium acnes HL110PA3]	14.75	244	26.7896	6.22705
EFT25064.1	UDP-N-acetylmuramoyl-L-alanine--D-glutamate ligase [Propionibacterium acnes HL110PA3]	14.66	498	52.8984	5.2876
WP_014604291.1	MULTISPECIES: carbohydrate kinase family protein [Propionibacteriaceae]	14.47	311	32.4903	4.60205
EFT24757.1	hypothetical protein HMPREF9577_02658 [Propionibacterium acnes HL110PA3]	14.44	187	19.6783	8.80713
EFT24850.1	oligopeptide transporter, OPT family [Propionibacterium acnes HL110PA3]	14.33	642	65.9408	8.92432
EFT26814.1	UDP-N-acetylglucosamine 2-epimerase [Propionibacterium acnes HL110PA3]	14.29	357	38.5715	5.52881
EFT27134.1	ABC transporter, solute-binding protein [Propionibacterium acnes HL110PA3]	14.25	421	45.3712	9.0415
WP_014604180.1	MULTISPECIES: methionine--tRNA ligase [Propionibacteriaceae]	14.02	592	65.5623	5.21143
EFT26294.1	DEAD/DEAH box helicase [Propionibacterium acnes HL110PA3]	13.85	491	52.493	8.11865
EFT25240.1	pyruvate dehydrogenase (acetyl-transferring), homodimeric type [Propionibacterium acnes HL110PA3]	13.69	928	102.74	5.50342
EFT26126.1	hypothetical protein HMPREF9577_01245 [Propionibacterium acnes HL110PA3]	13.67	607	64.7707	4.66553
EFT27079.1	putative sugar-binding domain protein [Propionibacterium acnes HL110PA3]	13.65	315	33.5463	7.1958
EFT25770.1	CRISPR system CASCADE complex protein CasE [Propionibacterium acnes HL110PA3]	13.57	221	24.2337	11.3853
EFT25446.1	TrkA N-terminal domain protein [Propionibacterium acnes HL110PA3]	13.46	364	39.8462	7.15186
EFT24807.1	replicative DNA helicase [Propionibacterium acnes HL110PA3]	13.39	448	49.8354	5.17334
EFT25066.1	UDP-N-acetylmuramoyl-tripeptide--D-alanyl-D-alanine ligase [Propionibacterium acnes HL110PA3]	13.2	485	51.343	5.32568
EFT25522.1	putative phosphoglycerate dehydrogenase [Propionibacterium acnes HL110PA3]	13.13	396	42.8059	5.32568
EFT25517.1	ABC transporter, substrate-binding protein, family 5 [Propionibacterium acnes HL110PA3]	13.13	495	53.4365	8.47021
WP_002513456.1	MULTISPECIES: peptide chain release factor 1 [Propionibacteriaceae]	13.02	361	39.8853	5.26221
EFT25740.1	polysaccharide deacetylase [Propionibacterium acnes HL110PA3]	12.86	412	43.3448	7.13721
EFT25547.1	Sua5/YciO/YrdC/YwlC family protein [Propionibacterium acnes HL110PA3]	12.76	290	30.0248	4.27197
EFT27258.1	HAD hydrolase, family IIA [Propionibacterium acnes HL110PA3]	12.65	332	34.8307	4.65283
EFT27213.1	hypothetical protein HMPREF9577_00183 [Propionibacterium acnes HL110PA3]	12.58	310	33.6911	7.40088
EFT27181.1	ABC transporter, ATP-binding protein [Propionibacterium acnes HL110PA3]	12.5	232	25.0791	6.11279
EFT25286.1	glycine--tRNA ligase [Propionibacterium acnes HL110PA3]	12.45	506	57.2296	7.13721
EFT27164.1	NADH dehydrogenase (quinone), G subunit [Propionibacterium acnes HL110PA3]	12.44	812	86.5259	5.68115
EFT27204.1	peptidase family M13 [Propionibacterium acnes HL110PA3]	12.42	660	73.9156	5.05908
EFT26689.1	TIGR01777 family protein [Propionibacterium acnes HL110PA3]	12.37	299	32.4025	6.72705
EFT25897.1	oxidoreductase, aldo/keto reductase family protein [Propionibacterium acnes HL110PA3]	12.35	324	34.674	7.73779
EFT25993.1	1-deoxy-D-xylulose 5-phosphate reductoisomerase [Propionibacterium acnes HL110PA3]	12.29	407	42.3327	4.98291
WP_002514808.1	MULTISPECIES: 50S ribosomal protein L13 [Propionibacteriaceae]	12.24	147	16.3007	10.1694
EFT26857.1	penicillin-binding protein, transpeptidase domain protein [Propionibacterium acnes HL110PA3]	12	475	50.7736	9.51025
WP_074025678.1	MULTISPECIES: DUF2510 domain-containing protein [Propionibacteriaceae]	11.76	289	31.431	5.32568
EFT25448.1	export membrane protein SecF [Propionibacterium acnes HL110PA3]	11.65	395	42.941	9.75928
WP_032501742.1	MULTISPECIES: argininosuccinate lyase [Propionibacteriaceae]	11.54	468	50.6219	5.19873
EFT24835.1	serine--tRNA ligase [Propionibacterium acnes HL110PA3]	11.32	424	46.5127	5.23682
WP_014604459.1	MULTISPECIES: ribonuclease Y [Propionibacteriaceae]	11.25	542	59.4738	5.38916
EFT27299.1	FtsK/SpoIIIE family protein [Propionibacterium acnes HL110PA3]	11.04	788	84.6462	5.8335
EFT26175.1	phosphoribosylaminoimidazole carboxylase, ATPase subunit [Propionibacterium acnes HL110PA3]	11.03	390	41.8107	5.13525
EFT27149.1	membrane alanyl aminopeptidase [Propionibacterium acnes HL110PA3]	10.78	844	94.2965	5.5415
EFT25912.1	phenylalanine--tRNA ligase, beta subunit [Propionibacterium acnes HL110PA3]	10.73	839	89.23	5.17334
EFT26979.1	ParB-like protein [Propionibacterium acnes HL110PA3]	10.71	308	34.2946	5.14795
EFT26058.1	hypothetical protein HMPREF9577_01330 [Propionibacterium acnes HL110PA3]	10.7	187	20.3918	10.4331
EFT27002.1	mannose-6-phosphate isomerase, class I [Propionibacterium acnes HL110PA3]	10.63	395	42.0831	4.79248
EFT25593.1	ribosome biogenesis GTPase Der [Propionibacterium acnes HL110PA3]	10.53	456	49.7597	6.68311
EFT26560.1	precorrin-3B C(17)-methyltransferase [Propionibacterium acnes HL110PA3]	10.51	856	90.9443	5.50342
EFT25816.1	ATP-dependent chaperone protein ClpB [Propionibacterium acnes HL110PA3]	10.5	857	93.5781	5.13525
EFT26099.1	membrane alanyl aminopeptidase [Propionibacterium acnes HL110PA3]	10.46	870	96.5684	4.98291
EFT26730.1	phosphorylase, glycogen/starch/alpha-glucan family [Propionibacterium acnes HL110PA3]	10.37	762	87.0124	5.24951
WP_032505845.1	phosphogluconate dehydrogenase (NADP(+)-dependent, decarboxylating) [Cutibacterium acnes]	10.37	482	52.3483	5.46533
EFT26830.1	pyruvate synthase [Propionibacterium acnes HL110PA3]	10.22	1204	131.931	5.77002
EFT27251.1	DNA repair protein RecN [Propionibacterium acnes HL110PA3]	10.2	559	59.4568	5.2876
EFT26602.1	ATPase/histidine kinase/DNA gyrase B/HSP90 domain protein [Propionibacterium acnes HL110PA3]	10.18	393	42.5261	5.51611
EFT26170.1	carboxyl transferase domain protein [Propionibacterium acnes HL110PA3]	10.11	524	57.2483	5.49072
EFT25204.1	diaminopimelate epimerase [Propionibacterium acnes HL110PA3]	9.89	273	29.6015	5.89697
EFT27058.1	efflux ABC transporter, permease protein [Propionibacterium acnes HL110PA3]	9.72	823	87.1456	7.63525
WP_002513822.1	MULTISPECIES: elongation factor 4 [Propionibacteriaceae]	9.66	611	66.9148	5.41455
EFT26717.1	glycosyl hydrolase family 20, catalytic domain protein [Propionibacterium acnes HL110PA3]	9.57	512	55.664	5.64307
WP_002512649.1	MULTISPECIES: CCA tRNA nucleotidyltransferase [Bacteria]	9.42	499	56.4221	6.29053
EFT25489.1	aspartyl/glutamyl-tRNA(Asn/Gln) amidotransferase, B subunit [Propionibacterium acnes HL110PA3]	9.05	497	54.3672	5.09717
EFT25613.1	phosphopantothenoylcysteine decarboxylase/phosphopantothenate--cysteine ligase [Propionibacterium acnes HL110PA3]	8.78	410	42.8673	6.12549
EFT26165.1	oxidoreductase, short chain dehydrogenase/reductase family protein [Propionibacterium acnes HL110PA3]	8.61	244	25.8944	6.31592
EFT25283.1	succinate dehydrogenase or fumarate reductase, flavoprotein subunit [Propionibacterium acnes HL110PA3]	8.59	710	78.0475	7.81104
EFT25387.1	bifunctional protein FolC [Propionibacterium acnes HL110PA3]	8.52	481	50.6187	4.729
EFT26790.1	transglycosylase [Propionibacterium acnes HL110PA3]	8.47	779	83.8944	9.5542
WP_032499643.1	MULTISPECIES: lipoate-protein ligase B [Propionibacteriaceae]	8.46	272	30.3353	6.59521
EFT26488.1	Ppx/GppA phosphatase family protein [Propionibacterium acnes HL110PA3]	8.06	310	32.8156	5.05908
EFT25575.1	putative UDP-N-acetylglucosamine 1-carboxyvinyltransferase [Propionibacterium acnes HL110PA3]	7.8	487	53.7319	5.37646
EFT27318.1	ketol-acid reductoisomerase [Propionibacterium acnes HL110PA3]	7.6	342	37.3396	5.13525
EFT27004.1	DNA gyrase, B subunit [Propionibacterium acnes HL110PA3]	7.45	685	75.9374	5.21143
EFT24856.1	succinyl-diaminopimelate desuccinylase [Propionibacterium acnes HL110PA3]	6.96	359	39.4687	5.23682
WP_002514181.1	MULTISPECIES: long-chain fatty acid--CoA ligase [Propionibacteriaceae]	6.83	644	70.8368	6.0874
EFT27187.1	UDP-N-acetylenolpyruvoylglucosamine reductase domain protein [Propionibacterium acnes HL110PA3]	6.65	376	39.783	5.07178
EFT25316.1	ATP-dependent DNA helicase, RecQ family [Propionibacterium acnes HL110PA3]	6.01	716	77.4807	8.19189
EFT25044.1	DNA-directed DNA polymerase [Propionibacterium acnes HL110PA3]	5.04	892	98.1415	5.05908
EFT26122.1	WD40-like protein [Propionibacterium acnes HL110PA3]	4.97	1086	118.563	5.17334

## Sheet: RT6 RCM
Proteins identified in the 3 replicates
RCM
Accession	Description	ΣCoverage	# AAs	MW [kDa]	calc. pI
EFT26374.1	adenylate kinase [Propionibacterium acnes HL110PA3]	88.36	189	20.8587	5.12256
EFT25112.1	methylmalonyl-CoA epimerase [Propionibacterium acnes HL110PA3]	84.21	152	16.7934	5.84619
EFT25392.1	glyceraldehyde-3-phosphate dehydrogenase, type I [Propionibacterium acnes HL110PA3]	83.88	335	35.9556	5.75732
EFT25918.1	CsbD-like protein [Propionibacterium acnes HL110PA3]	81.69	71	7.37681	7.23975
EFT25317.1	DoxX family protein [Propionibacterium acnes HL110PA3]	80.45	133	13.7385	7.97217
EFT26309.1	chaperonin GroL [Propionibacterium acnes HL110PA3]	80.04	531	56.3943	4.86865
EFT25969.1	ribosomal protein S16 [Propionibacterium acnes HL110PA3]	79.59	147	16.0843	6.06201
EFT25031.1	iron-sulfur cluster assembly accessory protein [Propionibacterium acnes HL110PA3]	79.49	117	12.4341	4.60205
EFT26532.1	chaperonin GroL [Propionibacterium acnes HL110PA3]	77.94	544	56.7747	4.7417
EFT25837.1	chaperone protein DnaK [Propionibacterium acnes HL110PA3]	76.18	617	66.3225	4.77979
EFT26081.1	ribosome recycling factor [Propionibacterium acnes HL110PA3]	75.54	184	20.9028	5.59229
EFT25725.1	ferritin-like protein [Propionibacterium acnes HL110PA3]	75	176	19.0876	4.79248
EFT26801.1	oxidoreductase, NAD-binding domain protein [Propionibacterium acnes HL110PA3]	74.55	330	35.5422	5.36377
EFT25108.1	hypothetical protein HMPREF9577_02365, partial [Propionibacterium acnes HL110PA3]	74.19	372	39.2278	6.68311
WP_002513870.1	MULTISPECIES: phosphoglycerate kinase [Propionibacteriaceae]	73.63	402	42.2342	5.04639
EFT27117.1	fumarate hydratase, class II [Propionibacterium acnes HL110PA3]	72.65	468	50.6794	5.69385
EFT27228.1	ribosomal protein L10 [Propionibacterium acnes HL110PA3]	72.55	204	21.0111	5.49072
EFT26263.1	succinate-CoA ligase, alpha subunit [Propionibacterium acnes HL110PA3]	72.39	297	30.5468	5.89697
EFT25059.1	cell division protein FtsZ [Propionibacterium acnes HL110PA3]	71.94	417	42.8086	4.67822
EFT25054.1	DivIVA domain protein [Propionibacterium acnes HL110PA3]	71.47	361	40.1445	5.24951
EFT26799.1	bacterial transferase hexapeptide repeat protein [Propionibacterium acnes HL110PA3]	70.73	205	21.6899	4.81787
WP_002513913.1	MULTISPECIES: pyruvate kinase [Propionibacteriaceae]	70.02	477	51.8279	5.46533
EFT25113.1	hypothetical protein HMPREF9577_01975 [Propionibacterium acnes HL110PA3]	69.66	445	48.3581	5.03369
EFT25390.1	triose-phosphate isomerase [Propionibacterium acnes HL110PA3]	68.73	259	27.4509	5.03369
WP_002514883.1	MULTISPECIES: 30S ribosomal protein S7 [Propionibacteriaceae]	68.59	156	17.5734	10.3452
EFT25033.1	PspA/IM30 family protein [Propionibacterium acnes HL110PA3]	68.42	266	29.4029	5.30029
EFT26198.1	DNA-binding protein HB1 [Propionibacterium acnes HL110PA3]	68.13	91	9.5822	9.81787
EFT26713.1	hypothetical protein HMPREF9577_00682 [Propionibacterium acnes HL110PA3]	66.67	105	11.7749	8.6167
EFT26485.1	phosphopyruvate hydratase [Propionibacterium acnes HL110PA3]	66.67	426	45.602	4.67822
EFT25247.1	acyl carrier protein [Propionibacterium acnes HL110PA3]	66.67	81	8.94627	4.03076
EFT26384.1	translation elongation factor Tu [Propionibacterium acnes HL110PA3]	66.5	397	44.1124	5.52881
EFT24927.1	prokaryotic transcription elongation factor, GreA/GreB domain protein [Propionibacterium acnes HL110PA3]	66.07	168	18.3429	4.41162
EFT25212.1	RecA protein [Propionibacterium acnes HL110PA3]	65.52	348	37.0882	5.40186
EFT25267.1	pyridoxal 5'-phosphate synthase, synthase subunit Pdx1 [Propionibacterium acnes HL110PA3]	65.23	279	29.158	4.95752
EFT25991.1	guanosine pentaphosphate synthetase I/polyribonucleotide nucleotidyltransferase [Propionibacterium acnes HL110PA3]	65.21	733	78.8583	4.86865
EFT26310.1	DNA-directed RNA polymerase, alpha subunit [Propionibacterium acnes HL110PA3]	65.09	338	36.8267	4.50049
EFT26343.1	ribosomal protein S10 [Propionibacterium acnes HL110PA3]	65.05	103	11.7203	9.5835
EFT26352.1	ribosomal protein L29 [Propionibacterium acnes HL110PA3]	64.94	77	8.87972	6.771
EFT27182.1	ribosomal protein L1 [Propionibacterium acnes HL110PA3]	64.22	232	24.7089	8.95361
EFT27166.1	NADH dehydrogenase subunit E [Propionibacterium acnes HL110PA3]	63.98	261	28.472	4.94482
EFT25872.1	phosphoribosylaminoimidazolesuccinocarboxamide synthase [Propionibacterium acnes HL110PA3]	63.42	421	46.5914	4.76709
EFT26308.1	chaperonin GroS [Propionibacterium acnes HL110PA3]	63.27	98	10.6216	4.91943
EFT26811.1	nucleotide sugar dehydrogenase [Propionibacterium acnes HL110PA3]	62.73	432	46.9068	4.93213
EFT26086.1	Glu/Leu/Phe/Val dehydrogenase, dimerization domain protein [Propionibacterium acnes HL110PA3]	62.47	445	48.312	5.30029
EFT26345.1	50S ribosomal protein L4 [Propionibacterium acnes HL110PA3]	62.46	301	32.3506	8.73389
EFT25231.1	pyrimidine operon regulatory protein/uracil phosphoribosyltransferase PyrR [Propionibacterium acnes HL110PA3]	61.78	191	20.9811	5.70654
EFT25107.1	peptidyl-prolyl cis-trans isomerase, cyclophilin-type [Propionibacterium acnes HL110PA3]	61.76	170	18.3661	5.73193
EFT24828.1	ferritin-like protein [Propionibacterium acnes HL110PA3]	61.63	172	18.9434	4.38623
WP_002532783.1	FadR family transcriptional regulator [Cutibacterium acnes]	61.57	242	26.2484	6.06201
EFT26643.1	phosphocarrier, HPr family [Propionibacterium acnes HL110PA3]	61.36	88	9.00556	4.75439
EFT27121.1	dihydroxyacetone kinase, L subunit [Propionibacterium acnes HL110PA3]	61.01	218	22.1231	5.04639
EFT26276.1	tetrahydrofolate dehydrogenase/cyclohydrolase, NAD(P)-binding domain protein [Propionibacterium acnes HL110PA3]	60.98	287	30.2658	6.22705
EFT25556.1	ATP synthase F1, alpha subunit [Propionibacterium acnes HL110PA3]	60.73	545	58.8901	5.17334
EFT24834.1	hypothetical protein HMPREF9577_02610 [Propionibacterium acnes HL110PA3]	60.66	272	29.8519	5.021
EFT26829.1	putative dihydroorotate dehydrogenase 2 [Propionibacterium acnes HL110PA3]	60.6	335	35.5999	4.70361
EFT25801.1	methylmalonyl-CoA carboxyltransferase 12S subunit [Propionibacterium acnes HL110PA3]	60.31	524	56.4406	5.80811
EFT27219.1	translation elongation factor G [Propionibacterium acnes HL110PA3]	59.68	697	76.5264	5.021
EFT27269.1	hypothetical protein HMPREF9577_00046 [Propionibacterium acnes HL110PA3]	59.65	285	30.1635	9.72998
EFT25039.1	putative ribosomal protein S1 [Propionibacterium acnes HL110PA3]	59.24	498	55.0909	4.65283
EFT25906.1	translation initiation factor IF-3 [Propionibacterium acnes HL110PA3]	59.15	213	24.0418	9.71533
WP_002514558.1	MULTISPECIES: arginine--tRNA ligase [Propionibacteriaceae]	58.45	556	61.1122	5.05908
WP_002532004.1	MULTISPECIES: malate dehydrogenase [Propionibacteriaceae]	58.41	327	34.6667	5.03369
EFT25807.1	fructose-bisphosphate aldolase, class II [Propionibacterium acnes HL110PA3]	58.36	341	36.8755	5.22412
EFT24889.1	methylmalonyl-CoA mutase, small subunit [Propionibacterium acnes HL110PA3]	58.33	636	68.9792	4.98291
EFT26380.1	ribosomal protein S4 [Propionibacterium acnes HL110PA3]	58.21	201	23.2115	10.0229
EFT25171.1	hypothetical protein HMPREF9577_02037 [Propionibacterium acnes HL110PA3]	58.16	98	10.9851	4.37354
EFT26116.1	trigger factor [Propionibacterium acnes HL110PA3]	58.06	515	56.3753	4.55127
WP_002514645.1	MULTISPECIES: argininosuccinate synthase [Propionibacteriaceae]	57.96	471	51.6047	5.021
EFT26599.1	CarD-like protein [Propionibacterium acnes HL110PA3]	57.76	161	18.1987	5.49072
EFT26344.1	50S ribosomal protein L3 [Propionibacterium acnes HL110PA3]	57.4	223	23.5124	10.0815
EFT25447.1	adenine phosphoribosyltransferase [Propionibacterium acnes HL110PA3]	57.06	177	18.4238	4.88135
WP_002513468.1	MULTISPECIES: F0F1 ATP synthase subunit beta [Propionibacteriaceae]	56.82	484	52.9348	4.77979
EFT26946.1	hypoxanthine phosphoribosyltransferase [Propionibacterium acnes HL110PA3]	56.52	184	20.3802	5.021
EFT26357.1	ribosomal protein L5 [Propionibacterium acnes HL110PA3]	56.46	209	23.7154	9.77393
EFT24760.1	hypothetical protein HMPREF9577_02661 [Propionibacterium acnes HL110PA3]	56.46	271	29.0428	4.22119
EFT25454.1	DNA-binding regulatory protein, YebC/PmpR family [Propionibacterium acnes HL110PA3]	56.06	264	28.7205	4.80518
WP_014604222.1	MULTISPECIES: fructose bisphosphate aldolase [Propionibacteriaceae]	55.63	302	33.2963	5.38916
EFT26334.1	ribosomal protein S9 [Propionibacterium acnes HL110PA3]	55.49	173	18.6038	10.1255
EFT25554.1	ATP synthase F0, B subunit [Propionibacterium acnes HL110PA3]	55.43	184	20.2005	4.79248
EFT24823.1	single-strand binding family protein [Propionibacterium acnes HL110PA3]	55.43	184	19.4022	5.31299
EFT26008.1	proline--tRNA ligase [Propionibacterium acnes HL110PA3]	55.42	581	63.6135	5.07178
EFT26262.1	succinate-CoA ligase, beta subunit [Propionibacterium acnes HL110PA3]	55.24	391	41.4382	4.80518
EFT26027.1	DsbA-like protein [Propionibacterium acnes HL110PA3]	55.09	265	28.6306	7.95752
WP_002514334.1	MULTISPECIES: 30S ribosomal protein S2 [Propionibacteriaceae]	55.05	287	31.9856	6.04932
EFT26592.1	phosphoglycerate mutase 1 family [Propionibacterium acnes HL110PA3]	55.02	249	28.0032	6.0874
EFT25974.1	succinate dehydrogenase or fumarate reductase, flavoprotein subunit [Propionibacterium acnes HL110PA3]	54.96	675	75.7133	6.58057
EFT25085.1	Hsp20/alpha crystallin family protein [Propionibacterium acnes HL110PA3]	54.93	142	15.4828	4.97021
EFT26349.1	ribosomal protein L22 [Propionibacterium acnes HL110PA3]	54.9	153	16.686	11.1802
EFT26164.1	putative phosphomethylpyrimidine kinase [Propionibacterium acnes HL110PA3]	54.68	267	27.8833	5.03369
EFT26720.1	UDP-glucose 4-epimerase [Propionibacterium acnes HL110PA3]	54.39	353	38.5126	5.24951
EFT25729.1	Raf-like protein [Propionibacterium acnes HL110PA3]	54.25	153	16.3869	4.729
EFT25011.1	2-oxoglutarate dehydrogenase, E2 component, dihydrolipoamide succinyltransferase, partial [Propionibacterium acnes HL110PA3]	54.08	392	40.5313	5.68115
EFT26360.1	ribosomal protein L6 [Propionibacterium acnes HL110PA3]	53.89	180	19.7966	9.56885
EFT26139.1	putative alanine dehydrogenase, partial [Propionibacterium acnes HL110PA3]	53.56	239	24.7287	5.08447
EFT26243.1	basic membrane protein [Propionibacterium acnes HL110PA3]	53.46	318	33.547	7.78174
EFT26049.1	FeS assembly ATPase SufC [Propionibacterium acnes HL110PA3]	53.33	255	27.7932	5.2749
EFT25167.1	hypothetical protein HMPREF9577_02033 [Propionibacterium acnes HL110PA3]	53.28	244	26.901	4.22119
EFT26356.1	ribosomal protein L24 [Propionibacterium acnes HL110PA3]	53.28	122	13.4764	10.2427
EFT26347.1	ribosomal protein L2 [Propionibacterium acnes HL110PA3]	53.24	278	30.2282	11.1362
EFT26249.1	IMP dehydrogenase family protein [Propionibacterium acnes HL110PA3]	53.13	367	39.3409	5.47803
EFT24981.1	phosphotransferase system, EIIB [Propionibacterium acnes HL110PA3]	52.63	76	7.978	4.05615
EFT26474.1	ribose-phosphate diphosphokinase [Propionibacterium acnes HL110PA3]	52.58	310	33.9934	5.5415
EFT27138.1	hypothetical protein HMPREF9577_00239 [Propionibacterium acnes HL110PA3]	52.38	84	9.47048	4.99561
EFT25799.1	methylmalonyl-CoA carboxyltransferase 1.3S subunit [Propionibacterium acnes HL110PA3]	51.67	120	11.6451	4.66553
EFT26348.1	ribosomal protein S19 [Propionibacterium acnes HL110PA3]	51.61	93	10.5036	10.5796
EFT27227.1	ribosomal protein L7/L12 [Propionibacterium acnes HL110PA3]	51.54	130	13.6932	4.58936
WP_002513626.1	MULTISPECIES: pyrophosphate--fructose-6-phosphate 1-phosphotransferase [Propionibacteriaceae]	50.88	399	42.8949	5.10986
EFT25380.1	ribosomal protein L27 [Propionibacterium acnes HL110PA3]	50.56	89	9.51694	11.3413
EFT27165.1	NADH oxidoreductase (quinone), F subunit [Propionibacterium acnes HL110PA3]	50.45	444	48.4542	6.06201
WP_002513088.1	MULTISPECIES: phosphate transport system regulatory protein PhoU [Propionibacteriaceae]	50	222	24.4103	4.81787
EFT25849.1	pyruvate, phosphate dikinase [Propionibacterium acnes HL110PA3]	49.94	883	96.4258	4.98291
EFT26708.1	2-amino-4-hydroxy-6-hydroxymethyldihydropteridine diphosphokinase [Propionibacterium acnes HL110PA3]	49.71	175	18.9736	4.58936
EFT25908.1	ribosomal protein L20 [Propionibacterium acnes HL110PA3]	49.59	123	13.9784	11.1509
WP_002514085.1	MULTISPECIES: ABC transporter substrate-binding protein [Propionibacteriaceae]	49.51	305	32.4704	5.56689
EFT25607.1	hypothetical protein HMPREF9577_01868 [Propionibacterium acnes HL110PA3]	49.22	256	27.1365	9.1001
EFT26800.1	DegT/DnrJ/EryC1/StrS aminotransferase family protein [Propionibacterium acnes HL110PA3]	49.19	370	39.2468	5.71924
EFT26677.1	pyrroline-5-carboxylate reductase [Propionibacterium acnes HL110PA3]	49.05	263	25.9956	4.88135
EFT24825.1	ribosomal protein L9 [Propionibacterium acnes HL110PA3]	48.99	149	16.108	9.75928
EFT27185.1	preprotein translocase, SecE subunit [Propionibacterium acnes HL110PA3]	48.61	216	23.5532	5.24951
EFT24791.1	transcriptional regulator, TetR family [Propionibacterium acnes HL110PA3]	48.37	215	23.4141	6.16357
EFT25719.1	oxidoreductase, aldo/keto reductase family protein [Propionibacterium acnes HL110PA3]	48.35	273	29.6709	4.98291
EFT26346.1	ribosomal protein L23 [Propionibacterium acnes HL110PA3]	48.04	102	11.3232	10.1255
EFT24905.1	peroxiredoxin, Ohr subfamily [Propionibacterium acnes HL110PA3]	47.89	142	14.7193	4.93213
EFT25230.1	aspartate carbamoyltransferase [Propionibacterium acnes HL110PA3]	47.77	314	34.6279	5.40186
EFT26149.1	SH3 domain protein, partial [Propionibacterium acnes HL110PA3]	47.65	340	35.2323	10.4917
EFT26244.1	hypothetical protein HMPREF9577_01105 [Propionibacterium acnes HL110PA3]	47.48	139	15.0592	9.24658
EFT25037.1	cytosol aminopeptidase family, catalytic domain protein [Propionibacterium acnes HL110PA3]	47.44	508	52.1512	4.99561
EFT27208.1	hypothetical protein HMPREF9577_00178 [Propionibacterium acnes HL110PA3]	47.17	159	16.5063	9.71533
EFT24942.1	cellulase (glycosyl hydrolase family 5) [Propionibacterium acnes HL110PA3]	46.45	493	53.0502	6.48096
EFT25381.1	ribosomal protein L21 [Propionibacterium acnes HL110PA3]	46.43	112	12.2546	9.27588
WP_002514113.1	MULTISPECIES: ornithine carbamoyltransferase [Propionibacteriaceae]	46.41	334	36.6574	5.94775
EFT26021.1	ribosome-binding factor A [Propionibacterium acnes HL110PA3]	46.15	143	15.5652	9.11475
EFT26351.1	ribosomal protein L16 [Propionibacterium acnes HL110PA3]	46.04	139	15.6743	10.5503
EFT25931.1	dihydrodipicolinate reductase [Propionibacterium acnes HL110PA3]	45.93	246	25.957	4.93213
EFT26355.1	ribosomal protein L14 [Propionibacterium acnes HL110PA3]	45.9	122	13.4704	9.93506
EFT25134.1	FHA domain protein [Propionibacterium acnes HL110PA3]	45.83	192	20.4599	4.79248
EFT27059.1	ABC transporter, ATP-binding protein [Propionibacterium acnes HL110PA3]	45.64	344	36.7874	5.41455
EFT26598.1	glycine hydroxymethyltransferase [Propionibacterium acnes HL110PA3]	45.6	489	52.6706	6.21436
EFT26831.1	pyridine nucleotide-disulfide oxidoreductase [Propionibacterium acnes HL110PA3]	45.45	605	66.4245	5.38916
EFT25803.1	conserved carboxylase domain protein [Propionibacterium acnes HL110PA3]	45.27	497	54.6555	5.50342
EFT26379.1	30S ribosomal protein S11 [Propionibacterium acnes HL110PA3]	45.19	135	14.1576	11.4146
WP_002513454.1	MULTISPECIES: transcription termination factor Rho [Propionibacteriaceae]	45.18	633	70.644	9.40771
EFT25046.1	response regulator receiver domain protein [Propionibacterium acnes HL110PA3]	45.12	215	23.7911	4.66553
EFT26362.1	ribosomal protein S5 [Propionibacterium acnes HL110PA3]	45.12	215	22.5799	9.979
EFT26350.1	ribosomal protein S3 [Propionibacterium acnes HL110PA3]	44.98	269	29.5636	10.5649
EFT25555.1	ATP synthase F1, delta subunit [Propionibacterium acnes HL110PA3]	44.87	263	28.4248	5.75732
EFT27183.1	ribosomal protein L11 [Propionibacterium acnes HL110PA3]	44.76	143	14.991	9.17334
EFT26632.1	phosphate ABC transporter, phosphate-binding protein PstS [Propionibacterium acnes HL110PA3]	44.65	383	39.5079	8.67529
EFT26935.1	amine oxidase (flavin-containing) [Propionibacterium acnes HL110PA3]	44.54	449	47.6842	5.09717
EFT26364.1	ribosomal protein L15 [Propionibacterium acnes HL110PA3]	44.52	146	15.4782	9.72998
EFT26311.1	ribosomal protein L17 [Propionibacterium acnes HL110PA3]	44.39	187	20.0344	7.57666
EFT26078.1	translation elongation factor Ts [Propionibacterium acnes HL110PA3]	44.07	270	28.5325	5.13525
EFT26228.1	putative purine nucleotide phosphorylase [Propionibacterium acnes HL110PA3]	44.07	270	27.6545	6.20166
EFT25745.1	intracellular protease, PfpI family [Propionibacterium acnes HL110PA3]	43.58	179	19.0408	4.85596
EFT26541.1	glycine C-acetyltransferase [Propionibacterium acnes HL110PA3]	43.4	394	42.8496	5.43994
WP_002512706.1	MULTISPECIES: DNA polymerase III subunit beta [Propionibacteriaceae]	42.75	386	41.203	5.10986
EFT25848.1	FHA domain protein [Propionibacterium acnes HL110PA3]	42.71	391	41.1903	4.51318
EFT25836.1	co-chaperone GrpE [Propionibacterium acnes HL110PA3]	42.53	221	24.3266	4.34814
EFT24761.1	hypothetical protein HMPREF9577_02622 [Propionibacterium acnes HL110PA3]	42.3	409	41.7739	9.67139
EFT26378.1	30S ribosomal protein S13 [Propionibacterium acnes HL110PA3]	42.28	123	13.9878	10.9165
EFT27226.1	DNA-directed RNA polymerase, beta subunit [Propionibacterium acnes HL110PA3]	42.28	1185	131.24	5.17334
EFT25434.1	aspartate--tRNA ligase [Propionibacterium acnes HL110PA3]	42.24	606	66.5013	5.22412
EFT26642.1	phosphoenolpyruvate-protein phosphotransferase [Propionibacterium acnes HL110PA3]	42.19	557	57.6738	4.84326
WP_023269458.1	thioredoxin [Cutibacterium acnes]	42.15	121	13.4457	4.7417
WP_002514279.1	MULTISPECIES: pyruvate dehydrogenase [Propionibacteriaceae]	42.14	579	62.1109	6.25244
EFT24888.1	methylmalonyl-CoA mutase large subunit [Propionibacterium acnes HL110PA3]	42.11	729	80.1573	5.38916
EFT26422.1	iron dependent repressor DNA binding domain protein [Propionibacterium acnes HL110PA3]	42.08	240	26.1151	4.85596
EFT26615.1	oxidoreductase, short chain dehydrogenase/reductase family protein [Propionibacterium acnes HL110PA3]	42.05	264	28.1664	7.44482
EFT25557.1	ATP synthase F1, gamma subunit [Propionibacterium acnes HL110PA3]	41.72	314	34.5327	5.43994
EFT26080.1	UMP kinase [Propionibacterium acnes HL110PA3]	41.6	238	25.6677	5.22412
EFT26359.1	ribosomal protein S8 [Propionibacterium acnes HL110PA3]	41.48	135	14.6308	9.5835
EFT25056.1	hypothetical protein HMPREF9577_02313 [Propionibacterium acnes HL110PA3]	41.28	172	19.4777	5.19873
EFT27262.1	ribosomal subunit interface protein [Propionibacterium acnes HL110PA3]	41.04	212	23.7603	6.16357
EFT25509.1	thioredoxin [Propionibacterium acnes HL110PA3]	40.89	313	33.1388	4.81787
EFT25435.1	hypothetical protein HMPREF9577_01895 [Propionibacterium acnes HL110PA3]	40.73	356	40.0582	5.31299
EFT25245.1	hypothetical protein HMPREF9577_02111 [Propionibacterium acnes HL110PA3]	40.69	290	30.1143	4.98291
EFT25574.1	dihydrolipoyl dehydrogenase [Propionibacterium acnes HL110PA3]	40.26	467	49.6946	5.77002
WP_002513546.1	MULTISPECIES: DUF349 domain-containing protein [Propionibacteriaceae]	40.05	427	48.5186	6.18896
EFT26430.1	putative regulatory protein (CxxC_CxxC_SSSS) [Propionibacterium acnes HL110PA3]	40	100	10.3677	5.37646
EFT25879.1	hypothetical protein HMPREF9577_01506 [Propionibacterium acnes HL110PA3]	39.89	188	20.5201	10.272
EFT25010.1	CAMP factor (Cfa) [Propionibacterium acnes HL110PA3]	39.7	267	28.6593	9.42236
EFT27142.1	peptidase dimerization domain protein [Propionibacterium acnes HL110PA3]	39.6	447	47.16	4.89404
EFT26765.1	periplasmic binding protein [Propionibacterium acnes HL110PA3]	39.19	370	40.5185	7.91357
WP_032505865.1	DNA-binding protein [Cutibacterium acnes]	39.18	245	27.5121	5.52881
EFT25721.1	glucose-6-phosphate isomerase [Propionibacterium acnes HL110PA3]	39.11	560	61.4351	5.23682
EFT25661.1	SH3 domain protein [Propionibacterium acnes HL110PA3]	39.07	343	36.4707	10.1401
EFT25873.1	peroxiredoxin [Propionibacterium acnes HL110PA3]	39.04	187	20.8042	4.70361
EFT26504.1	cobalt transport protein [Propionibacterium acnes HL110PA3]	38.89	144	14.8195	4.88135
EFT26285.1	glutamine-fructose-6-phosphate transaminase (isomerizing) [Propionibacterium acnes HL110PA3]	38.7	615	67.0042	5.32568
EFT26248.1	inosine-5'-monophosphate dehydrogenase [Propionibacterium acnes HL110PA3]	38.69	504	53.5503	5.40186
EFT25922.1	ribosomal protein L19 [Propionibacterium acnes HL110PA3]	38.46	117	13.0711	10.5356
EFT27297.1	peptide chain release factor 2 [Propionibacterium acnes HL110PA3]	38.32	368	41.0887	4.77979
EFT25382.1	S1 RNA binding domain protein [Propionibacterium acnes HL110PA3]	38.23	803	88.5602	7.92822
EFT27225.1	DNA-directed RNA polymerase, beta' subunit [Propionibacterium acnes HL110PA3]	38.05	1293	143.366	7.03467
EFT26482.1	hypothetical protein HMPREF9577_00986 [Propionibacterium acnes HL110PA3]	38.01	171	18.0071	7.91357
EFT25939.1	pyridoxamine 5'-phosphate oxidase family protein [Propionibacterium acnes HL110PA3]	37.86	140	15.4647	4.41162
EFT26279.1	phosphoglucosamine mutase [Propionibacterium acnes HL110PA3]	37.56	450	47.6014	5.42725
EFT27241.1	peptidyl-prolyl cis-trans isomerase, FKBP-type [Propionibacterium acnes HL110PA3]	36.92	279	29.1485	9.29053
EFT27167.1	NADH dehydrogenase subunit D [Propionibacterium acnes HL110PA3]	36.72	433	47.9517	5.09717
EFT24819.1	phosphoenolpyruvate-dependent sugar phosphotransferase system, EIIA 2 [Propionibacterium acnes HL110PA3]	36.6	153	15.9173	4.85596
WP_075260636.1	aspartate ammonia-lyase [Cutibacterium acnes]	36.33	490	53.7489	4.94482
EFT25690.1	cellulase (glycosyl hydrolase family 5) [Propionibacterium acnes HL110PA3]	35.6	500	54.0388	6.7124
EFT26068.1	SPFH/Band 7/PHB domain protein [Propionibacterium acnes HL110PA3]	35.57	388	42.3791	5.35107
EFT24899.1	carbamate kinase [Propionibacterium acnes HL110PA3]	35.22	301	31.9753	4.93213
EFT25510.1	phosphoglucomutase, alpha-D-glucose phosphate-specific [Propionibacterium acnes HL110PA3]	35.17	543	58.4269	4.95752
EFT25975.1	succinate dehydrogenase/fumarate reductase iron-sulfur subunit [Propionibacterium acnes HL110PA3]	35.02	257	27.5315	6.39209
EFT25022.1	hypothetical protein HMPREF9577_02376 [Propionibacterium acnes HL110PA3]	34.86	218	23.1423	5.85889
EFT24809.1	heavy metal-associated domain protein [Propionibacterium acnes HL110PA3]	34.62	130	12.9317	5.22412
EFT25734.1	polysaccharide deacetylase [Propionibacterium acnes HL110PA3]	34.61	497	52.5987	8.83643
EFT25053.1	C4-type zinc finger protein, DksA/TraR family [Propionibacterium acnes HL110PA3]	34.59	159	17.3472	4.94482
EFT25198.1	ribonucleoside-diphosphate reductase, adenosylcobalamin-dependent [Propionibacterium acnes HL110PA3]	34.53	950	103.821	5.2876
EFT25786.1	adenylosuccinate synthase [Propionibacterium acnes HL110PA3]	34.49	432	47.346	5.32568
EFT25964.1	signal recognition particle-docking protein FtsY [Propionibacterium acnes HL110PA3]	34.34	396	41.1806	4.86865
EFT27162.1	NADH-quinone oxidoreductase, chain I [Propionibacterium acnes HL110PA3]	34.17	199	22.4384	5.35107
EFT25880.1	antioxidant, AhpC/TSA family [Propionibacterium acnes HL110PA3]	34.16	161	17.4348	5.90967
EFT26047.1	FeS assembly protein SufD [Propionibacterium acnes HL110PA3]	34.15	366	39.5129	5.03369
EFT26338.1	glutamate--tRNA ligase [Propionibacterium acnes HL110PA3]	34.11	472	53.5033	5.21143
WP_002521976.1	MULTISPECIES: hypothetical protein [Propionibacteriaceae]	33.94	327	34.0544	6.7124
EFT25196.1	universal stress family protein [Propionibacterium acnes HL110PA3]	33.8	284	29.2211	5.49072
EFT26911.1	hypothetical protein HMPREF9577_00627 [Propionibacterium acnes HL110PA3]	33.71	178	18.1937	9.0415
EFT26988.1	FemAB family protein [Propionibacterium acnes HL110PA3]	33.61	363	40.7668	6.02393
EFT25170.1	hypothetical protein HMPREF9577_02036 [Propionibacterium acnes HL110PA3]	33.33	99	10.8406	5.13525
EFT25079.1	glycine cleavage system H protein [Propionibacterium acnes HL110PA3]	33.33	123	12.9533	4.04346
WP_002513025.1	MULTISPECIES: porphobilinogen synthase [Propionibacteriaceae]	33.05	348	37.3957	4.98291
EFT25265.1	pyridoxal 5'-phosphate synthase, glutaminase subunit Pdx2 [Propionibacterium acnes HL110PA3]	33.02	215	22.9329	4.99561
EFT26421.1	putative N-acetylglucosamine-6-phosphate deacetylase [Propionibacterium acnes HL110PA3]	32.98	376	39.2469	5.66846
EFT25229.1	dihydroorotase [Propionibacterium acnes HL110PA3]	32.81	445	47.619	5.31299
EFT27242.1	pseudouridylate synthase [Propionibacterium acnes HL110PA3]	32.65	245	27.3745	7.6792
EFT27164.1	NADH dehydrogenase (quinone), G subunit [Propionibacterium acnes HL110PA3]	32.51	812	86.5259	5.68115
EFT27077.1	glycerol kinase [Propionibacterium acnes HL110PA3]	32.43	515	56.7472	4.95752
EFT24995.1	hypothetical protein HMPREF9577_02409 [Propionibacterium acnes HL110PA3]	32.42	256	28.1462	10.2866
EFT26253.1	GMP synthase (glutamine-hydrolyzing) domain protein [Propionibacterium acnes HL110PA3]	32.3	517	55.6245	5.13525
EFT27314.1	branched-chain-amino-acid transaminase [Propionibacterium acnes HL110PA3]	32.23	363	39.6991	5.18604
EFT25816.1	ATP-dependent chaperone protein ClpB [Propionibacterium acnes HL110PA3]	32.21	857	93.5781	5.13525
WP_002513867.1	MULTISPECIES: RNA polymerase-binding protein RbpA [Propionibacteriaceae]	32.2	118	12.9215	7.34229
EFT25038.1	Biotin-requiring enzyme, partial [Propionibacterium acnes HL110PA3]	31.78	129	12.9594	4.01807
WP_002512966.1	MULTISPECIES: DoxX family protein [Propionibacteriaceae]	31.72	268	29.3074	6.39209
EFT26226.1	phosphoglucomutase/phosphomannomutase, alpha/beta/alpha domain II [Propionibacterium acnes HL110PA3]	31.72	558	59.2349	5.03369
WP_032499729.1	MULTISPECIES: ABC transporter substrate-binding protein [Propionibacteriaceae]	31.72	290	31.3692	8.54346
EFT25246.1	beta-ketoacyl-acyl-carrier-protein synthase III [Propionibacterium acnes HL110PA3]	31.63	332	35.2438	5.51611
EFT25936.1	hypothetical protein HMPREF9577_01417 [Propionibacterium acnes HL110PA3]	31.6	557	60.7789	5.79541
EFT27216.1	HpcH/HpaI aldolase/citrate lyase family protein [Propionibacterium acnes HL110PA3]	31.41	277	29.4629	4.95752
EFT26680.1	ATPase family associated with various cellular activities (AAA) [Propionibacterium acnes HL110PA3]	31.16	783	86.8315	5.43994
EFT26830.1	pyruvate synthase [Propionibacterium acnes HL110PA3]	31.06	1204	131.931	5.77002
WP_023269209.1	MULTISPECIES: amidinotransferase [Propionibacteriaceae]	30.93	375	43.142	5.09717
EFT25269.1	cysteine synthase A [Propionibacterium acnes HL110PA3]	30.87	311	32.1639	4.89404
EFT24751.1	uracil phosphoribosyltransferase [Propionibacterium acnes HL110PA3]	30.77	208	22.6387	5.16064
EFT25768.1	CRISPR system CASCADE complex protein CasC [Propionibacterium acnes HL110PA3]	30.75	374	40.1631	5.07178
EFT26270.1	phosphoribosylaminoimidazolecarboxamide formyltransferase/IMP cyclohydrolase [Propionibacterium acnes HL110PA3]	30.23	516	54.8894	5.45264
EFT26131.1	oligoribonuclease [Propionibacterium acnes HL110PA3]	30.2	202	22.6483	5.08447
EFT25254.1	ATPase family associated with various cellular activities (AAA) [Propionibacterium acnes HL110PA3]	30.13	395	42.721	5.24951
EFT24936.1	aminopeptidase P domain protein [Propionibacterium acnes HL110PA3]	30.12	498	55.9002	5.0083
EFT24989.1	glutamine synthetase, type I [Propionibacterium acnes HL110PA3]	29.81	473	53.1172	5.24951
EFT25236.1	hypothetical protein HMPREF9577_02102 [Propionibacterium acnes HL110PA3]	29.8	151	16.47	4.4624
EFT25654.1	hypothetical protein HMPREF9577_01767 [Propionibacterium acnes HL110PA3]	29.67	273	30.1136	9.51025
EFT26861.1	FHA domain protein [Propionibacterium acnes HL110PA3]	29.26	229	25.1772	6.23975
WP_032505519.1	ABC transporter substrate-binding protein [Cutibacterium acnes]	29.1	323	34.6831	9.23193
EFT25561.1	ATP:cob(I)alamin adenosyltransferase [Propionibacterium acnes HL110PA3]	28.96	221	24.1083	4.85596
EFT25835.1	chaperone protein DnaJ [Propionibacterium acnes HL110PA3]	28.95	380	40.5302	8.71924
EFT26137.1	ATP-binding cassette protein, ChvD family [Propionibacterium acnes HL110PA3]	28.7	561	62.0898	5.21143
EFT26587.1	oxidoreductase, short chain dehydrogenase/reductase family protein [Propionibacterium acnes HL110PA3]	28.68	258	27.4091	5.46533
EFT27247.1	CTP synthase [Propionibacterium acnes HL110PA3]	28.65	562	60.6943	6.7417
EFT25527.1	DoxX family protein [Propionibacterium acnes HL110PA3]	28.57	210	22.0099	10.9751
WP_002514808.1	MULTISPECIES: 50S ribosomal protein L13 [Propionibacteriaceae]	28.57	147	16.3007	10.1694
EFT26676.1	aspartate-semialdehyde dehydrogenase [Propionibacterium acnes HL110PA3]	28.53	347	35.9546	5.32568
EFT26063.1	3-oxoacyl-[acyl-carrier-protein] reductase [Propionibacterium acnes HL110PA3]	28.45	239	24.7757	5.2876
EFT25673.1	Transketolase, pyridine binding domain protein [Propionibacterium acnes HL110PA3]	28.44	334	36.1724	5.73193
EFT24985.1	phosphotransferase system, EIIC [Propionibacterium acnes HL110PA3]	28.35	462	48.7015	9.26123
EFT26798.1	hypothetical protein HMPREF9577_00513 [Propionibacterium acnes HL110PA3]	28.29	258	27.023	8.90967
EFT25431.1	alanine--tRNA ligase [Propionibacterium acnes HL110PA3]	28.27	428	47.5398	5.19873
EFT26494.1	hypothetical protein HMPREF9577_00846, partial [Propionibacterium acnes HL110PA3]	28.23	124	13.6802	9.92041
EFT26013.1	transcription termination factor NusA [Propionibacterium acnes HL110PA3]	28.17	323	35.6446	6.15088
EFT25871.1	phosphoribosylformylglycinamidine synthase I [Propionibacterium acnes HL110PA3]	28.13	224	23.6949	5.96045
EFT25538.1	homoserine dehydrogenase [Propionibacterium acnes HL110PA3]	28.12	441	46.5708	5.19873
WP_002521828.1	MULTISPECIES: class F sortase [Propionibacteriaceae]	28.11	217	22.9107	9.26123
EFT27006.1	hypothetical protein HMPREF9577_00362 [Propionibacterium acnes HL110PA3]	28.1	210	23.0839	9.56885
WP_032499700.1	MULTISPECIES: ABC transporter substrate-binding protein [Propionibacteriaceae]	27.92	308	31.8179	5.36377
EFT24974.1	type I restriction enzyme HsdR protein N-terminal domain protein [Propionibacterium acnes HL110PA3]	27.8	241	26.7115	5.10986
EFT25430.1	DHHA1 domain protein [Propionibacterium acnes HL110PA3]	27.7	473	49.4515	5.56689
EFT26299.1	putative glycoprotease GCP [Propionibacterium acnes HL110PA3]	27.67	347	35.9776	5.08447
EFT26064.1	putative enoyl-(acyl carrier protein) reductase [Propionibacterium acnes HL110PA3]	27.63	257	27.2359	5.17334
EFT27120.1	dihydroxyacetone kinase, DhaK subunit [Propionibacterium acnes HL110PA3]	27.63	333	34.6096	4.98291
EFT27244.1	CobQ/CobB/MinD/ParA nucleotide binding domain protein [Propionibacterium acnes HL110PA3]	27.54	305	33.025	4.85596
EFT25224.1	orotidine 5'-phosphate decarboxylase [Propionibacterium acnes HL110PA3]	27.54	236	24.3185	5.59229
EFT25618.1	translation elongation factor P [Propionibacterium acnes HL110PA3]	27.51	189	21.1067	5.07178
EFT25783.1	adenylosuccinate lyase [Propionibacterium acnes HL110PA3]	27.46	477	52.1976	5.22412
EFT25856.1	succinate CoA transferase [Propionibacterium acnes HL110PA3]	27.38	504	55.0895	5.74463
WP_027584993.1	MULTISPECIES: RNA polymerase sigma factor RpoE [Propionibacteriaceae]	27.35	234	26.2763	5.33838
EFT26847.1	bacterial cytochrome ubiquinol oxidase [Propionibacterium acnes HL110PA3]	27.27	506	55.877	8.73389
EFT25490.1	aspartyl/glutamyl-tRNA(Asn/Gln) amidotransferase, A subunit [Propionibacterium acnes HL110PA3]	26.95	501	52.8904	5.13525
EFT27082.1	thioredoxin-disulfide reductase [Propionibacterium acnes HL110PA3]	26.86	350	37.2724	4.65283
WP_032505846.1	valine--tRNA ligase [Cutibacterium acnes]	26.78	870	97.2267	5.2749
EFT26361.1	ribosomal protein L18 [Propionibacterium acnes HL110PA3]	26.77	127	13.6924	10.9312
EFT25804.1	PAS domain S-box protein [Propionibacterium acnes HL110PA3]	26.77	452	49.1828	4.94482
WP_032501742.1	MULTISPECIES: argininosuccinate lyase [Propionibacteriaceae]	26.71	468	50.6219	5.19873
EFT27168.1	NADH dehydrogenase, C subunit [Propionibacterium acnes HL110PA3]	26.64	274	30.586	5.42725
EFT26412.1	glucosamine-6-phosphate deaminase [Propionibacterium acnes HL110PA3]	26.44	261	27.3137	4.86865
EFT24867.1	NAD(P)(+) transhydrogenase (AB-specific), alpha subunit [Propionibacterium acnes HL110PA3]	26.41	515	53.937	5.31299
EFT27346.1	preprotein translocase, SecA subunit [Propionibacterium acnes HL110PA3]	26.17	898	101.325	5.26221
EFT24896.1	ACT domain protein [Propionibacterium acnes HL110PA3]	26.16	172	18.3715	4.77979
EFT25286.1	glycine--tRNA ligase [Propionibacterium acnes HL110PA3]	26.09	506	57.2296	7.13721
WP_002514114.1	MULTISPECIES: arginine deiminase [Propionibacteriaceae]	26.09	414	45.7369	5.18604
EFT26947.1	ATP-dependent metallopeptidase HflB [Propionibacterium acnes HL110PA3]	26.08	717	77.2908	5.56689
WP_049785441.1	MULTISPECIES: ATPase [Bacteria]	26.04	338	36.4921	6.59521
EFT27259.1	tetratricopeptide repeat protein [Propionibacterium acnes HL110PA3]	26.03	242	26.4974	4.79248
EFT25911.1	phenylalanine--tRNA ligase, alpha subunit [Propionibacterium acnes HL110PA3]	26.02	369	40.1231	5.70654
EFT26368.1	ABC transporter, substrate-binding protein, family 5 [Propionibacterium acnes HL110PA3]	25.96	570	62.9597	8.73389
EFT25580.1	glycosyltransferase, group 2 family protein [Propionibacterium acnes HL110PA3]	25.74	272	30.1564	6.81494
EFT27080.1	trypsin [Propionibacterium acnes HL110PA3]	25.51	341	33.8934	9.11475
EFT26987.1	alanine racemase domain protein [Propionibacterium acnes HL110PA3]	25.44	342	37.2315	7.1958
WP_002514071.1	MULTISPECIES: 2,3,4,5-tetrahydropyridine-2,6-dicarboxylate N-succinyltransferase [Propionibacteriaceae]	25.31	320	33.8083	6.03662
EFT26574.1	hypothetical protein HMPREF9577_00809 [Propionibacterium acnes HL110PA3]	25.28	178	19.1375	4.81787
EFT25842.1	response regulator receiver domain protein [Propionibacterium acnes HL110PA3]	25.1	243	27.1651	6.7124
WP_002514214.1	MULTISPECIES: tyrosine--tRNA ligase [Propionibacteriaceae]	24.88	418	46.2426	5.73193
EFT24941.1	hypothetical protein HMPREF9577_02467 [Propionibacterium acnes HL110PA3]	24.87	386	40.6513	4.94482
EFT27186.1	aminotransferase, class I/II [Propionibacterium acnes HL110PA3]	24.77	444	48.1485	6.16357
EFT27135.1	NlpC/P60 family protein [Propionibacterium acnes HL110PA3]	24.74	388	40.482	10.6382
EFT25642.1	2,3-diaminopropionate biosynthesis protein SbnB [Propionibacterium acnes HL110PA3]	24.62	329	36.0215	6.34131
EFT26207.1	non-canonical purine NTP pyrophosphatase, RdgB/HAM1 family [Propionibacterium acnes HL110PA3]	24.51	204	22.0932	5.22412
EFT26906.1	endoribonuclease L-PSP [Propionibacterium acnes HL110PA3]	24.5	151	15.0049	4.80518
EFT24887.1	LAO/AO transport system ATPase [Propionibacterium acnes HL110PA3]	24.14	348	37.1772	5.40186
EFT25793.1	hypothetical protein HMPREF9577_01535 [Propionibacterium acnes HL110PA3]	24	175	19.1801	4.29736
EFT24894.1	redoxin family protein [Propionibacterium acnes HL110PA3]	23.95	167	17.6801	5.17334
WP_002513027.1	MULTISPECIES: hydroxymethylbilane synthase [Propionibacteriaceae]	23.95	334	34.1052	6.55127
EFT24944.1	dihydrodipicolinate synthase [Propionibacterium acnes HL110PA3]	23.89	293	30.6707	4.93213
EFT26533.1	ABC transporter, ATP-binding protein [Propionibacterium acnes HL110PA3]	23.77	366	39.6564	5.40186
EFT25348.1	leucine--tRNA ligase [Propionibacterium acnes HL110PA3]	23.73	826	92.4638	5.12256
EFT26012.1	hypothetical protein HMPREF9577_01381 [Propionibacterium acnes HL110PA3]	23.6	178	19.4509	5.09717
EFT25322.1	putative chaperone protein DnaJ [Propionibacterium acnes HL110PA3]	23.47	392	41.8848	6.55127
EFT26148.1	ErfK/YbiS/YcfS/YnhG [Propionibacterium acnes HL110PA3]	23.44	384	41.2998	8.89502
EFT26426.1	UTP--glucose-1-phosphate uridylyltransferase [Propionibacterium acnes HL110PA3]	23.01	465	51.1527	4.75439
EFT24912.1	GTP-binding protein YchF [Propionibacterium acnes HL110PA3]	22.97	357	38.7526	4.58936
EFT25078.1	aminomethyltransferase [Propionibacterium acnes HL110PA3]	22.91	371	39.496	5.17334
EFT25615.1	guanylate kinase [Propionibacterium acnes HL110PA3]	22.61	199	21.8004	5.77002
EFT25951.1	ABC transporter, solute-binding protein [Propionibacterium acnes HL110PA3]	22.48	436	47.3951	8.30908
WP_032499749.1	MULTISPECIES: 6-phosphofructokinase [Propionibacteriaceae]	22.39	402	41.9881	8.04541
WP_002512874.1	MULTISPECIES: DoxX family membrane protein [Propionibacteriaceae]	22.3	139	15.179	8.60205
EFT26605.1	polysaccharide deacetylase [Propionibacterium acnes HL110PA3]	22.3	278	30.2912	9.27588
WP_023269183.1	DNA-binding response regulator [Cutibacterium acnes]	22.15	149	15.6799	5.021
EFT27313.1	pyrimidine-nucleoside phosphorylase [Propionibacterium acnes HL110PA3]	22.14	429	44.6927	4.94482
WP_002513514.1	MULTISPECIES: hypothetical protein [Propionibacteriaceae]	22.06	281	29.9083	9.5835
EFT26559.1	precorrin-4 C(11)-methyltransferase [Propionibacterium acnes HL110PA3]	21.98	323	34.9506	6.02393
EFT26838.1	iron-sulfur cluster-binding protein [Propionibacterium acnes HL110PA3]	21.92	511	56.9882	7.35693
EFT25441.1	histidine--tRNA ligase [Propionibacterium acnes HL110PA3]	21.59	454	50.2008	6.16357
EFT26184.1	putative mannose-1-phosphate guanylyltransferase/mannose-6-phosphate isomerase [Propionibacterium acnes HL110PA3]	21.51	358	38.2494	5.21143
WP_002514303.1	MULTISPECIES: translation initiation factor IF-2 [Propionibacteriaceae]	21.47	964	101.376	8.63135
EFT25966.1	signal recognition particle protein [Propionibacterium acnes HL110PA3]	21.4	528	57.1082	9.05615
EFT26853.1	lysine--tRNA ligase [Propionibacterium acnes HL110PA3]	21.26	494	55.1643	5.021
EFT27340.1	tryptophan--tRNA ligase [Propionibacterium acnes HL110PA3]	21.21	363	39.6525	5.97314
WP_014604180.1	MULTISPECIES: methionine--tRNA ligase [Propionibacteriaceae]	21.11	592	65.5623	5.21143
EFT26157.1	putative hydrolase [Propionibacterium acnes HL110PA3]	20.97	453	50.0669	4.729
EFT27128.1	putative HAD hydrolase, TIGR01457 family [Propionibacterium acnes HL110PA3]	20.85	259	28.2832	4.86865
EFT24790.1	aminotransferase, class IV [Propionibacterium acnes HL110PA3]	20.82	269	28.8657	4.98291
EFT26584.1	kinase, PfkB family [Propionibacterium acnes HL110PA3]	20.77	366	39.2448	5.24951
EFT27318.1	ketol-acid reductoisomerase [Propionibacterium acnes HL110PA3]	20.76	342	37.3396	5.13525
EFT25458.1	histidinol-phosphate transaminase [Propionibacterium acnes HL110PA3]	20.74	376	40.9791	5.35107
EFT25489.1	aspartyl/glutamyl-tRNA(Asn/Gln) amidotransferase, B subunit [Propionibacterium acnes HL110PA3]	20.72	497	54.3672	5.09717
EFT26968.1	hypothetical protein HMPREF9577_00324 [Propionibacterium acnes HL110PA3]	20.69	1126	125.289	5.36377
EFT26779.1	hypothetical protein HMPREF9577_00493 [Propionibacterium acnes HL110PA3]	20.69	174	19.972	5.45264
EFT26907.1	cyclic nucleotide-binding domain protein [Propionibacterium acnes HL110PA3]	20.58	243	26.2175	8.99756
EFT24835.1	serine--tRNA ligase [Propionibacterium acnes HL110PA3]	20.52	424	46.5127	5.23682
EFT26667.1	ferrochelatase [Propionibacterium acnes HL110PA3]	20.5	683	74.0067	5.18604
EFT25223.1	orotate phosphoribosyltransferase [Propionibacterium acnes HL110PA3]	20.37	216	22.9927	5.5415
EFT25142.1	threonine--tRNA ligase [Propionibacterium acnes HL110PA3]	20.32	689	77.2878	5.69385
EFT27005.1	DNA gyrase, A subunit [Propionibacterium acnes HL110PA3]	20.2	891	98.9	5.40186
EFT26990.1	R3H domain protein [Propionibacterium acnes HL110PA3]	20.2	203	22.0225	4.15771
EFT25767.1	putative CRISPR system CASCADE complex protein CasB [Propionibacterium acnes HL110PA3]	20.1	209	23.0097	7.38623
EFT27140.1	amidophosphoribosyltransferase [Propionibacterium acnes HL110PA3]	20	495	53.2349	5.60498
EFT26230.1	hypothetical protein HMPREF9577_01162 [Propionibacterium acnes HL110PA3]	19.92	241	26.5473	5.22412
EFT26638.1	hypothetical protein HMPREF9577_00763 [Propionibacterium acnes HL110PA3]	19.88	166	18.6298	4.53857
EFT25923.1	signal peptidase I [Propionibacterium acnes HL110PA3]	19.71	274	29.7291	8.33838
EFT27221.1	ribosomal protein S12 [Propionibacterium acnes HL110PA3]	19.51	123	13.6256	11.5024
EFT26046.1	FeS assembly protein SufB [Propionibacterium acnes HL110PA3]	19.5	482	53.4455	5.5415
EFT26979.1	ParB-like protein [Propionibacterium acnes HL110PA3]	19.48	308	34.2946	5.14795
EFT26337.1	glutamine--tRNA ligase [Propionibacterium acnes HL110PA3]	19.47	565	63.8585	5.70654
EFT25227.1	carbamoyl-phosphate synthase, large subunit [Propionibacterium acnes HL110PA3]	19.1	1068	116.293	4.85596
EFT26118.1	endopeptidase Clp [Propionibacterium acnes HL110PA3]	18.91	201	21.6145	4.86865
EFT26119.1	endopeptidase Clp [Propionibacterium acnes HL110PA3]	18.85	244	26.6634	4.89404
EFT25428.1	YceG family protein [Propionibacterium acnes HL110PA3]	18.7	369	40.7126	7.09326
WP_002513483.1	MULTISPECIES: UDP-N-acetylglucosamine 1-carboxyvinyltransferase [Propionibacteriaceae]	18.7	508	56.0481	5.63037
EFT27125.1	lactate/malate dehydrogenase, NAD binding domain protein [Propionibacterium acnes HL110PA3]	18.69	321	33.5557	4.83057
EFT25021.1	IMP dehydrogenase family protein [Propionibacterium acnes HL110PA3]	18.66	493	52.9166	6.03662
EFT25315.1	hypothetical protein HMPREF9577_02183 [Propionibacterium acnes HL110PA3]	18.52	405	43.3564	5.50342
WP_002513822.1	MULTISPECIES: elongation factor 4 [Propionibacteriaceae]	18.49	611	66.9148	5.41455
EFT27218.1	polyprenyl synthetase [Propionibacterium acnes HL110PA3]	18.21	324	34.7527	4.85596
EFT25973.1	succinate dehydrogenase cytochrome B subunit, b558 family [Propionibacterium acnes HL110PA3]	18.06	216	24.166	10.1987
EFT24895.1	oxidoreductase, aldo/keto reductase family protein [Propionibacterium acnes HL110PA3]	18.01	322	34.8314	4.84326
EFT25172.1	hypothetical protein HMPREF9577_02038 [Propionibacterium acnes HL110PA3]	18.01	361	38.808	5.09717
EFT25593.1	ribosome biogenesis GTPase Der [Propionibacterium acnes HL110PA3]	17.98	456	49.7597	6.68311
EFT24945.1	O-methyltransferase [Propionibacterium acnes HL110PA3]	17.97	217	23.3181	4.67822
EFT26176.1	phosphoribosylaminoimidazole carboxylase, catalytic subunit [Propionibacterium acnes HL110PA3]	17.86	196	20.3195	7.94287
EFT25067.1	UDP-N-acetylmuramoyl-L-alanyl-D-glutamate--2,6-diaminopimelate ligase [Propionibacterium acnes HL110PA3]	17.84	499	52.108	4.91943
EFT26659.1	glutamate-1-semialdehyde-2,1-aminomutase [Propionibacterium acnes HL110PA3]	17.66	436	45.5187	4.80518
EFT27184.1	transcription termination/antitermination factor NusG [Propionibacterium acnes HL110PA3]	17.49	303	33.4702	4.1958
EFT25769.1	CRISPR system CASCADE complex protein CasD [Propionibacterium acnes HL110PA3]	17.45	235	26.2245	6.81494
EFT25371.1	iojap-like protein [Propionibacterium acnes HL110PA3]	17.37	357	39.3369	5.8208
EFT26980.1	CobQ/CobB/MinD/ParA nucleotide binding domain protein [Propionibacterium acnes HL110PA3]	17.27	330	35.5723	5.57959
EFT25191.1	RNA polymerase sigma factor RpoD [Propionibacterium acnes HL110PA3]	17.25	510	55.4625	6.62451
EFT26103.1	ribose 5-phosphate isomerase [Propionibacterium acnes HL110PA3]	17.2	157	17.1335	5.31299
EFT27091.1	transketolase [Propionibacterium acnes HL110PA3]	16.93	685	73.4906	4.98291
EFT27303.1	D-ala D-ala ligase N-terminal domain protein [Propionibacterium acnes HL110PA3]	16.71	365	39.2819	5.2749
EFT25671.1	hypothetical protein HMPREF9577_01620 [Propionibacterium acnes HL110PA3]	16.28	129	13.6797	9.78857
EFT25594.1	putative cytidylate kinase [Propionibacterium acnes HL110PA3]	16.22	185	20.2036	5.32568
EFT27079.1	putative sugar-binding domain protein [Propionibacterium acnes HL110PA3]	15.87	315	33.5463	7.1958
EFT25534.1	oxoglutarate dehydrogenase (succinyl-transferring), E1 component [Propionibacterium acnes HL110PA3]	15.77	1211	133.968	6.80029
EFT25446.1	TrkA N-terminal domain protein [Propionibacterium acnes HL110PA3]	15.66	364	39.8462	7.15186
EFT25795.1	GTP-binding protein TypA [Propionibacterium acnes HL110PA3]	15.65	620	68.3959	5.09717
EFT25034.1	hypothetical protein HMPREF9577_02388 [Propionibacterium acnes HL110PA3]	15.54	251	28.1748	11.1948
EFT25414.1	hypothetical protein HMPREF9577_02283 [Propionibacterium acnes HL110PA3]	15.33	137	15.687	9.84717
WP_002512859.1	MULTISPECIES: 1-phosphofructokinase [Propionibacteriaceae]	15.19	316	32.5389	5.57959
EFT25559.1	ATP synthase F1, epsilon subunit [Propionibacterium acnes HL110PA3]	15.07	146	15.9482	5.80811
EFT25672.1	2-oxo acid dehydrogenase acyltransferase (catalytic domain) [Propionibacterium acnes HL110PA3]	14.93	469	50.0788	5.24951
EFT27139.1	phosphoribosylformylglycinamidine cyclo-ligase [Propionibacterium acnes HL110PA3]	14.65	355	37.0286	4.75439
EFT26561.1	sirohydrochlorin cobaltochelatase, partial [Propionibacterium acnes HL110PA3]	14.63	328	34.9139	4.99561
EFT26045.1	transcriptional regulator, ArsR family [Propionibacterium acnes HL110PA3]	14.57	254	27.3381	7.00537
EFT27147.1	phosphoribosylformylglycinamidine synthase II [Propionibacterium acnes HL110PA3]	14.53	750	79.1954	4.71631
EFT24757.1	hypothetical protein HMPREF9577_02658 [Propionibacterium acnes HL110PA3]	14.44	187	19.6783	8.80713
EFT27113.1	nucleotidyl transferase [Propionibacterium acnes HL110PA3]	14.39	278	30.2371	4.76709
EFT27310.1	transcriptional regulator, IclR family, C-terminal domain protein [Propionibacterium acnes HL110PA3]	14.23	239	24.9764	10.6089
EFT26882.1	hypothetical protein HMPREF9577_00597 [Propionibacterium acnes HL110PA3]	14.17	240	25.8414	9.46631
WP_002514408.1	MULTISPECIES: long-chain fatty acid--CoA ligase [Propionibacteriaceae]	14.17	635	69.4475	6.93213
EFT24850.1	oligopeptide transporter, OPT family [Propionibacterium acnes HL110PA3]	14.17	642	65.9408	8.92432
EFT26473.1	UDP-N-acetylglucosamine diphosphorylase/glucosamine-1-phosphate N-acetyltransferase [Propionibacterium acnes HL110PA3]	14.12	432	45.765	4.75439
EFT25160.1	aconitate hydratase 1 [Propionibacterium acnes HL110PA3]	14.08	888	96.3466	4.94482
EFT26560.1	precorrin-3B C(17)-methyltransferase [Propionibacterium acnes HL110PA3]	14.02	856	90.9443	5.50342
EFT26805.1	oxidoreductase, short chain dehydrogenase/reductase family protein [Propionibacterium acnes HL110PA3]	13.91	266	28.5955	4.80518
EFT26294.1	DEAD/DEAH box helicase [Propionibacterium acnes HL110PA3]	13.85	491	52.493	8.11865
EFT26888.1	transcriptional regulator, PadR family [Propionibacterium acnes HL110PA3]	13.61	191	21.5231	6.63916
WP_023269107.1	MULTISPECIES: protein translocase subunit SecD [Propionibacteriaceae]	13.59	552	58.2623	7.23975
EFT27213.1	hypothetical protein HMPREF9577_00183 [Propionibacterium acnes HL110PA3]	13.55	310	33.6911	7.40088
EFT26568.1	RNA methyltransferase, TrmH family, group 3 [Propionibacterium acnes HL110PA3]	13.52	318	32.8571	9.70068
EFT25912.1	phenylalanine--tRNA ligase, beta subunit [Propionibacterium acnes HL110PA3]	13.47	839	89.23	5.17334
EFT26634.1	polyphosphate kinase 1 [Propionibacterium acnes HL110PA3]	13.27	701	79.0266	6.29053
EFT26134.1	hypothetical protein HMPREF9577_01255 [Propionibacterium acnes HL110PA3]	13.2	621	66.9375	5.0083
EFT25066.1	UDP-N-acetylmuramoyl-tripeptide--D-alanyl-D-alanine ligase [Propionibacterium acnes HL110PA3]	13.2	485	51.343	5.32568
EFT25250.1	pyridoxal phosphate enzyme, YggS family [Propionibacterium acnes HL110PA3]	13.13	198	21.92	4.97021
EFT25061.1	UDP-N-acetylmuramate--L-alanine ligase [Propionibacterium acnes HL110PA3]	12.95	471	49.459	5.09717
EFT26813.1	glycosyltransferase, group 1 family protein [Propionibacterium acnes HL110PA3]	12.83	304	32.7486	5.75732
EFT24904.1	DJ-1/PfpI family protein [Propionibacterium acnes HL110PA3]	12.78	227	24.1451	4.89404
EFT26754.1	catalase [Propionibacterium acnes HL110PA3]	12.63	483	54.2712	5.51611
EFT27004.1	DNA gyrase, B subunit [Propionibacterium acnes HL110PA3]	12.26	685	75.9374	5.21143
WP_002521373.1	MULTISPECIES: ABC transporter ATP-binding protein [Propionibacteriaceae]	12.18	271	28.809	5.0083
WP_014604503.1	MULTISPECIES: 16S rRNA (cytosine(1402)-N(4))-methyltransferase RsmH [Propionibacteriaceae]	12.17	337	37.2644	6.40479
EFT27149.1	membrane alanyl aminopeptidase [Propionibacterium acnes HL110PA3]	12.09	844	94.2965	5.5415
EFT25064.1	UDP-N-acetylmuramoyl-L-alanine--D-glutamate ligase [Propionibacterium acnes HL110PA3]	11.85	498	52.8984	5.2876
WP_002513456.1	MULTISPECIES: peptide chain release factor 1 [Propionibacteriaceae]	11.63	361	39.8853	5.26221
EFT26478.1	ribosomal protein L25, Ctc-form [Propionibacterium acnes HL110PA3]	11.5	200	21.8132	4.61475
EFT26199.1	nicotinate phosphoribosyltransferase [Propionibacterium acnes HL110PA3]	11.21	446	47.4012	5.98584
EFT26564.1	hyaluronate lyase [Propionibacterium acnes HL110PA3]	11.19	795	86.1802	6.91748
EFT27301.1	thiamine-phosphate kinase [Propionibacterium acnes HL110PA3]	10.94	320	32.6215	4.75439
EFT25374.1	glutamate-5-semialdehyde dehydrogenase [Propionibacterium acnes HL110PA3]	10.84	415	43.9146	5.22412
EFT26856.1	kinase domain protein [Propionibacterium acnes HL110PA3]	10.76	632	66.8053	5.70654
EFT26925.1	DNA topoisomerase I [Propionibacterium acnes HL110PA3]	10.32	930	102.639	6.771
EFT26670.1	DNA repair protein RadA [Propionibacterium acnes HL110PA3]	10.32	465	49.2067	8.25049
EFT26857.1	penicillin-binding protein, transpeptidase domain protein [Propionibacterium acnes HL110PA3]	10.11	475	50.7736	9.51025
EFT25522.1	putative phosphoglycerate dehydrogenase [Propionibacterium acnes HL110PA3]	10.1	396	42.8059	5.32568
EFT27200.1	2-oxoacid:acceptor oxidoreductase, alpha subunit [Propionibacterium acnes HL110PA3]	9.79	654	70.293	6.72705
EFT26287.1	putative YjeF domain protein [Propionibacterium acnes HL110PA3]	9.77	481	49.897	4.80518
EFT27161.1	NADH-ubiquinone/plastoquinone oxidoreductase chain 6 [Propionibacterium acnes HL110PA3]	9.51	284	29.6759	7.25439
EFT26448.1	nitrate reductase, beta subunit [Propionibacterium acnes HL110PA3]	9.27	507	56.508	6.46826
EFT26900.1	isoleucine--tRNA ligase [Propionibacterium acnes HL110PA3]	9.07	1114	124.922	5.22412
EFT27252.1	NAD(+)/NADH kinase [Propionibacterium acnes HL110PA3]	9	311	34.2023	5.94775
EFT26991.1	membrane protein insertase, YidC/Oxa1 family [Propionibacterium acnes HL110PA3]	8.91	359	40.5995	10.2427
EFT25743.1	transglycosylase [Propionibacterium acnes HL110PA3]	8.81	840	88.7556	9.34912
EFT25547.1	Sua5/YciO/YrdC/YwlC family protein [Propionibacterium acnes HL110PA3]	8.62	290	30.0248	4.27197
EFT27058.1	efflux ABC transporter, permease protein [Propionibacterium acnes HL110PA3]	8.51	823	87.1456	7.63525
EFT26238.1	isocitrate dehydrogenase, NADP-dependent [Propionibacterium acnes HL110PA3]	8.45	734	79.8641	4.88135
EFT24959.1	methionine aminopeptidase, type I [Propionibacterium acnes HL110PA3]	8.13	246	27.1439	5.0083
WP_032496544.1	MULTISPECIES: citrate synthase [Propionibacteriaceae]	8.05	435	48.4644	7.35693
EFT27337.1	DEAD/DEAH box helicase [Propionibacterium acnes HL110PA3]	7.69	494	54.5488	9.53955
EFT27187.1	UDP-N-acetylenolpyruvoylglucosamine reductase domain protein [Propionibacterium acnes HL110PA3]	6.65	376	39.783	5.07178
EFT27201.1	thiamine pyrophosphate enzyme, C-terminal TPP binding domain protein [Propionibacterium acnes HL110PA3]	6.09	361	38.3443	5.63037
EFT26730.1	phosphorylase, glycogen/starch/alpha-glucan family [Propionibacterium acnes HL110PA3]	6.04	762	87.0124	5.24951
EFT25506.1	phosphotransferase system, EIIB [Propionibacterium acnes HL110PA3]	6.02	681	71.7144	5.61768
WP_002514181.1	MULTISPECIES: long-chain fatty acid--CoA ligase [Propionibacteriaceae]	5.43	644	70.8368	6.0874
EFT24913.1	aminopeptidase I zinc metalloprotease (M18) [Propionibacterium acnes HL110PA3]	5.14	428	46.0472	6.37939
WP_002533454.1	NAD-glutamate dehydrogenase [Cutibacterium acnes]	4.21	1569	172.365	5.38916
EFT27299.1	FtsK/SpoIIIE family protein [Propionibacterium acnes HL110PA3]	2.54	788	84.6462	5.8335

## Sheet: RT6 SLM
Proteins identified in the 3 replicates
SLM
Accession	Description	ΣCoverage	# AAs	MW [kDa]	calc. pI
EFT26799.1	bacterial transferase hexapeptide repeat protein [Propionibacterium acnes HL110PA3]	85.37	205	21.6899	4.81787
EFT25112.1	methylmalonyl-CoA epimerase [Propionibacterium acnes HL110PA3]	84.21	152	16.7934	5.84619
EFT25392.1	glyceraldehyde-3-phosphate dehydrogenase, type I [Propionibacterium acnes HL110PA3]	83.88	335	35.9556	5.75732
EFT26532.1	chaperonin GroL [Propionibacterium acnes HL110PA3]	81.43	544	56.7747	4.7417
EFT25317.1	DoxX family protein [Propionibacterium acnes HL110PA3]	80.45	133	13.7385	7.97217
EFT26309.1	chaperonin GroL [Propionibacterium acnes HL110PA3]	80.04	531	56.3943	4.86865
EFT25031.1	iron-sulfur cluster assembly accessory protein [Propionibacterium acnes HL110PA3]	79.49	117	12.4341	4.60205
EFT26374.1	adenylate kinase [Propionibacterium acnes HL110PA3]	78.31	189	20.8587	5.12256
WP_023033641.1	MULTISPECIES: pyridoxal 5'-phosphate synthase lyase subunit PdxS [Propionibacteriaceae]	78.29	304	31.7562	5.12256
EFT25969.1	ribosomal protein S16 [Propionibacterium acnes HL110PA3]	74.83	147	16.0843	6.06201
EFT26801.1	oxidoreductase, NAD-binding domain protein [Propionibacterium acnes HL110PA3]	74.55	330	35.5422	5.36377
EFT26263.1	succinate-CoA ligase, alpha subunit [Propionibacterium acnes HL110PA3]	72.73	297	30.5468	5.89697
EFT27228.1	ribosomal protein L10 [Propionibacterium acnes HL110PA3]	72.55	204	21.0111	5.49072
EFT24905.1	peroxiredoxin, Ohr subfamily [Propionibacterium acnes HL110PA3]	71.83	142	14.7193	4.93213
EFT25837.1	chaperone protein DnaK [Propionibacterium acnes HL110PA3]	69.69	617	66.3225	4.77979
EFT25269.1	cysteine synthase A [Propionibacterium acnes HL110PA3]	69.13	311	32.1639	4.89404
EFT25108.1	hypothetical protein HMPREF9577_02365, partial [Propionibacterium acnes HL110PA3]	69.09	372	39.2278	6.68311
WP_002513870.1	MULTISPECIES: phosphoglycerate kinase [Propionibacteriaceae]	68.91	402	42.2342	5.04639
EFT25556.1	ATP synthase F1, alpha subunit [Propionibacterium acnes HL110PA3]	68.62	545	58.8901	5.17334
WP_002514883.1	MULTISPECIES: 30S ribosomal protein S7 [Propionibacteriaceae]	67.95	156	17.5734	10.3452
EFT27121.1	dihydroxyacetone kinase, L subunit [Propionibacterium acnes HL110PA3]	66.97	218	22.1231	5.04639
EFT25054.1	DivIVA domain protein [Propionibacterium acnes HL110PA3]	66.76	361	40.1445	5.24951
EFT25247.1	acyl carrier protein [Propionibacterium acnes HL110PA3]	66.67	81	8.94627	4.03076
EFT26384.1	translation elongation factor Tu [Propionibacterium acnes HL110PA3]	66.5	397	44.1124	5.52881
EFT26485.1	phosphopyruvate hydratase [Propionibacterium acnes HL110PA3]	66.43	426	45.602	4.67822
EFT26550.1	ABC transporter, ATP-binding protein [Propionibacterium acnes HL110PA3]	66.35	315	33.6861	5.51611
WP_002514645.1	MULTISPECIES: argininosuccinate synthase [Propionibacteriaceae]	65.82	471	51.6047	5.021
EFT25801.1	methylmalonyl-CoA carboxyltransferase 12S subunit [Propionibacterium acnes HL110PA3]	65.27	524	56.4406	5.80811
EFT26713.1	hypothetical protein HMPREF9577_00682 [Propionibacterium acnes HL110PA3]	64.76	105	11.7749	8.6167
EFT24834.1	hypothetical protein HMPREF9577_02610 [Propionibacterium acnes HL110PA3]	64.34	272	29.8519	5.021
EFT27182.1	ribosomal protein L1 [Propionibacterium acnes HL110PA3]	64.22	232	24.7089	8.95361
WP_014604222.1	MULTISPECIES: fructose bisphosphate aldolase [Propionibacteriaceae]	63.91	302	33.2963	5.38916
EFT25390.1	triose-phosphate isomerase [Propionibacterium acnes HL110PA3]	63.71	259	27.4509	5.03369
EFT27117.1	fumarate hydratase, class II [Propionibacterium acnes HL110PA3]	63.46	468	50.6794	5.69385
EFT25918.1	CsbD-like protein [Propionibacterium acnes HL110PA3]	63.38	71	7.37681	7.23975
EFT26308.1	chaperonin GroS [Propionibacterium acnes HL110PA3]	63.27	98	10.6216	4.91943
EFT25991.1	guanosine pentaphosphate synthetase I/polyribonucleotide nucleotidyltransferase [Propionibacterium acnes HL110PA3]	62.76	733	78.8583	4.86865
EFT25033.1	PspA/IM30 family protein [Propionibacterium acnes HL110PA3]	62.41	266	29.4029	5.30029
EFT26345.1	50S ribosomal protein L4 [Propionibacterium acnes HL110PA3]	62.13	301	32.3506	8.73389
EFT26615.1	oxidoreductase, short chain dehydrogenase/reductase family protein [Propionibacterium acnes HL110PA3]	62.12	264	28.1664	7.44482
EFT26081.1	ribosome recycling factor [Propionibacterium acnes HL110PA3]	61.96	184	20.9028	5.59229
EFT25212.1	RecA protein [Propionibacterium acnes HL110PA3]	61.78	348	37.0882	5.40186
EFT25231.1	pyrimidine operon regulatory protein/uracil phosphoribosyltransferase PyrR [Propionibacterium acnes HL110PA3]	61.78	191	20.9811	5.70654
EFT25107.1	peptidyl-prolyl cis-trans isomerase, cyclophilin-type [Propionibacterium acnes HL110PA3]	61.76	170	18.3661	5.73193
EFT24760.1	hypothetical protein HMPREF9577_02661 [Propionibacterium acnes HL110PA3]	61.25	271	29.0428	4.22119
EFT26139.1	putative alanine dehydrogenase, partial [Propionibacterium acnes HL110PA3]	61.09	239	24.7287	5.08447
EFT24889.1	methylmalonyl-CoA mutase, small subunit [Propionibacterium acnes HL110PA3]	61.01	636	68.9792	4.98291
EFT26049.1	FeS assembly ATPase SufC [Propionibacterium acnes HL110PA3]	60.78	255	27.7932	5.2749
EFT26343.1	ribosomal protein S10 [Propionibacterium acnes HL110PA3]	60.19	103	11.7203	9.5835
EFT25873.1	peroxiredoxin [Propionibacterium acnes HL110PA3]	59.89	187	20.8042	4.70361
EFT26829.1	putative dihydroorotate dehydrogenase 2 [Propionibacterium acnes HL110PA3]	59.7	335	35.5999	4.70361
EFT27269.1	hypothetical protein HMPREF9577_00046 [Propionibacterium acnes HL110PA3]	59.65	285	30.1635	9.72998
WP_002513913.1	MULTISPECIES: pyruvate kinase [Propionibacteriaceae]	59.54	477	51.8279	5.46533
EFT26592.1	phosphoglycerate mutase 1 family [Propionibacterium acnes HL110PA3]	59.44	249	28.0032	6.0874
WP_002513468.1	MULTISPECIES: F0F1 ATP synthase subunit beta [Propionibacteriaceae]	58.88	484	52.9348	4.77979
EFT26805.1	oxidoreductase, short chain dehydrogenase/reductase family protein [Propionibacterium acnes HL110PA3]	58.65	266	28.5955	4.80518
EFT26380.1	ribosomal protein S4 [Propionibacterium acnes HL110PA3]	58.21	201	23.2115	10.0229
EFT25167.1	hypothetical protein HMPREF9577_02033 [Propionibacterium acnes HL110PA3]	58.2	244	26.901	4.22119
EFT25171.1	hypothetical protein HMPREF9577_02037 [Propionibacterium acnes HL110PA3]	58.16	98	10.9851	4.37354
EFT26116.1	trigger factor [Propionibacterium acnes HL110PA3]	58.06	515	56.3753	4.55127
WP_002513945.1	MULTISPECIES: Hsp20/alpha crystallin family protein [Propionibacteriaceae]	57.89	152	16.7295	5.021
EFT26276.1	tetrahydrofolate dehydrogenase/cyclohydrolase, NAD(P)-binding domain protein [Propionibacterium acnes HL110PA3]	57.84	287	30.2658	6.22705
EFT25849.1	pyruvate, phosphate dikinase [Propionibacterium acnes HL110PA3]	57.64	883	96.4258	4.98291
EFT26474.1	ribose-phosphate diphosphokinase [Propionibacterium acnes HL110PA3]	57.42	310	33.9934	5.5415
EFT26344.1	50S ribosomal protein L3 [Propionibacterium acnes HL110PA3]	57.4	223	23.5124	10.0815
EFT26027.1	DsbA-like protein [Propionibacterium acnes HL110PA3]	57.36	265	28.6306	7.95752
EFT24822.1	ribosomal protein S6 [Propionibacterium acnes HL110PA3]	57.29	96	11.2459	5.57959
EFT27166.1	NADH dehydrogenase subunit E [Propionibacterium acnes HL110PA3]	57.09	261	28.472	4.94482
EFT27219.1	translation elongation factor G [Propionibacterium acnes HL110PA3]	56.81	697	76.5264	5.021
EFT26249.1	IMP dehydrogenase family protein [Propionibacterium acnes HL110PA3]	56.68	367	39.3409	5.47803
EFT26008.1	proline--tRNA ligase [Propionibacterium acnes HL110PA3]	56.63	581	63.6135	5.07178
EFT25113.1	hypothetical protein HMPREF9577_01975 [Propionibacterium acnes HL110PA3]	56.63	445	48.3581	5.03369
EFT25836.1	co-chaperone GrpE [Propionibacterium acnes HL110PA3]	56.56	221	24.3266	4.34814
EFT26946.1	hypoxanthine phosphoribosyltransferase [Propionibacterium acnes HL110PA3]	56.52	184	20.3802	5.021
EFT26357.1	ribosomal protein L5 [Propionibacterium acnes HL110PA3]	56.46	209	23.7154	9.77393
WP_002514334.1	MULTISPECIES: 30S ribosomal protein S2 [Propionibacteriaceae]	56.45	287	31.9856	6.04932
EFT24791.1	transcriptional regulator, TetR family [Propionibacterium acnes HL110PA3]	56.28	215	23.4141	6.16357
EFT25725.1	ferritin-like protein [Propionibacterium acnes HL110PA3]	55.68	176	19.0876	4.79248
EFT24823.1	single-strand binding family protein [Propionibacterium acnes HL110PA3]	55.43	184	19.4022	5.31299
EFT26310.1	DNA-directed RNA polymerase, alpha subunit [Propionibacterium acnes HL110PA3]	55.03	338	36.8267	4.50049
EFT26360.1	ribosomal protein L6 [Propionibacterium acnes HL110PA3]	55	180	19.7966	9.56885
EFT26334.1	ribosomal protein S9 [Propionibacterium acnes HL110PA3]	54.91	173	18.6038	10.1255
EFT26349.1	ribosomal protein L22 [Propionibacterium acnes HL110PA3]	54.9	153	16.686	11.1802
EFT26811.1	nucleotide sugar dehydrogenase [Propionibacterium acnes HL110PA3]	54.86	432	46.9068	4.93213
EFT26164.1	putative phosphomethylpyrimidine kinase [Propionibacterium acnes HL110PA3]	54.68	267	27.8833	5.03369
EFT24927.1	prokaryotic transcription elongation factor, GreA/GreB domain protein [Propionibacterium acnes HL110PA3]	54.17	168	18.3429	4.41162
EFT26356.1	ribosomal protein L24 [Propionibacterium acnes HL110PA3]	54.1	122	13.4764	10.2427
EFT26362.1	ribosomal protein S5 [Propionibacterium acnes HL110PA3]	53.95	215	22.5799	9.979
EFT27059.1	ABC transporter, ATP-binding protein [Propionibacterium acnes HL110PA3]	53.78	344	36.7874	5.41455
EFT25039.1	putative ribosomal protein S1 [Propionibacterium acnes HL110PA3]	53.61	498	55.0909	4.65283
EFT25038.1	Biotin-requiring enzyme, partial [Propionibacterium acnes HL110PA3]	53.49	129	12.9594	4.01807
WP_002514558.1	MULTISPECIES: arginine--tRNA ligase [Propionibacteriaceae]	53.42	556	61.1122	5.05908
EFT25803.1	conserved carboxylase domain protein [Propionibacterium acnes HL110PA3]	52.72	497	54.6555	5.50342
EFT26131.1	oligoribonuclease [Propionibacterium acnes HL110PA3]	52.48	202	22.6483	5.08447
EFT26720.1	UDP-glucose 4-epimerase [Propionibacterium acnes HL110PA3]	52.12	353	38.5126	5.24951
WP_002532783.1	FadR family transcriptional regulator [Cutibacterium acnes]	52.07	242	26.2484	6.06201
EFT25872.1	phosphoribosylaminoimidazolesuccinocarboxamide synthase [Propionibacterium acnes HL110PA3]	52.02	421	46.5914	4.76709
EFT26262.1	succinate-CoA ligase, beta subunit [Propionibacterium acnes HL110PA3]	51.66	391	41.4382	4.80518
EFT27297.1	peptide chain release factor 2 [Propionibacterium acnes HL110PA3]	51.36	368	41.0887	4.77979
EFT25719.1	oxidoreductase, aldo/keto reductase family protein [Propionibacterium acnes HL110PA3]	51.28	273	29.6709	4.98291
EFT26086.1	Glu/Leu/Phe/Val dehydrogenase, dimerization domain protein [Propionibacterium acnes HL110PA3]	51.24	445	48.312	5.30029
EFT25906.1	translation initiation factor IF-3 [Propionibacterium acnes HL110PA3]	50.23	213	24.0418	9.71533
WP_002513088.1	MULTISPECIES: phosphate transport system regulatory protein PhoU [Propionibacteriaceae]	50	222	24.4103	4.81787
EFT26198.1	DNA-binding protein HB1 [Propionibacterium acnes HL110PA3]	49.45	91	9.5822	9.81787
EFT26347.1	ribosomal protein L2 [Propionibacterium acnes HL110PA3]	48.92	278	30.2282	11.1362
EFT26078.1	translation elongation factor Ts [Propionibacterium acnes HL110PA3]	48.89	270	28.5325	5.13525
EFT25554.1	ATP synthase F0, B subunit [Propionibacterium acnes HL110PA3]	48.37	184	20.2005	4.79248
EFT25059.1	cell division protein FtsZ [Propionibacterium acnes HL110PA3]	48.2	417	42.8086	4.67822
EFT26346.1	ribosomal protein L23 [Propionibacterium acnes HL110PA3]	48.04	102	11.3232	10.1255
EFT25079.1	glycine cleavage system H protein [Propionibacterium acnes HL110PA3]	47.97	123	12.9533	4.04346
EFT25196.1	universal stress family protein [Propionibacterium acnes HL110PA3]	47.89	284	29.2211	5.49072
EFT25447.1	adenine phosphoribosyltransferase [Propionibacterium acnes HL110PA3]	47.46	177	18.4238	4.88135
WP_002532004.1	MULTISPECIES: malate dehydrogenase [Propionibacteriaceae]	47.4	327	34.6667	5.03369
EFT27208.1	hypothetical protein HMPREF9577_00178 [Propionibacterium acnes HL110PA3]	47.17	159	16.5063	9.71533
WP_002513626.1	MULTISPECIES: pyrophosphate--fructose-6-phosphate 1-phosphotransferase [Propionibacteriaceae]	47.12	399	42.8949	5.10986
EFT26046.1	FeS assembly protein SufB [Propionibacterium acnes HL110PA3]	46.89	482	53.4455	5.5415
EFT26228.1	putative purine nucleotide phosphorylase [Propionibacterium acnes HL110PA3]	46.67	270	27.6545	6.20166
EFT26599.1	CarD-like protein [Propionibacterium acnes HL110PA3]	46.58	161	18.1987	5.49072
EFT25509.1	thioredoxin [Propionibacterium acnes HL110PA3]	46.01	313	33.1388	4.81787
EFT26355.1	ribosomal protein L14 [Propionibacterium acnes HL110PA3]	45.9	122	13.4704	9.93506
EFT27216.1	HpcH/HpaI aldolase/citrate lyase family protein [Propionibacterium acnes HL110PA3]	45.85	277	29.4629	4.95752
EFT25134.1	FHA domain protein [Propionibacterium acnes HL110PA3]	45.31	192	20.4599	4.79248
EFT27262.1	ribosomal subunit interface protein [Propionibacterium acnes HL110PA3]	45.28	212	23.7603	6.16357
EFT25434.1	aspartate--tRNA ligase [Propionibacterium acnes HL110PA3]	45.21	606	66.5013	5.22412
EFT25046.1	response regulator receiver domain protein [Propionibacterium acnes HL110PA3]	45.12	215	23.7911	4.66553
EFT26642.1	phosphoenolpyruvate-protein phosphotransferase [Propionibacterium acnes HL110PA3]	45.06	557	57.6738	4.84326
EFT26350.1	ribosomal protein S3 [Propionibacterium acnes HL110PA3]	44.98	269	29.5636	10.5649
EFT25011.1	2-oxoglutarate dehydrogenase, E2 component, dihydrolipoamide succinyltransferase, partial [Propionibacterium acnes HL110PA3]	44.9	392	40.5313	5.68115
EFT25527.1	DoxX family protein [Propionibacterium acnes HL110PA3]	44.76	210	22.0099	10.9751
EFT27183.1	ribosomal protein L11 [Propionibacterium acnes HL110PA3]	44.76	143	14.991	9.17334
EFT27226.1	DNA-directed RNA polymerase, beta subunit [Propionibacterium acnes HL110PA3]	44.64	1185	131.24	5.17334
EFT26800.1	DegT/DnrJ/EryC1/StrS aminotransferase family protein [Propionibacterium acnes HL110PA3]	44.59	370	39.2468	5.71924
EFT26311.1	ribosomal protein L17 [Propionibacterium acnes HL110PA3]	44.39	187	20.0344	7.57666
EFT25037.1	cytosol aminopeptidase family, catalytic domain protein [Propionibacterium acnes HL110PA3]	44.09	508	52.1512	4.99561
EFT26935.1	amine oxidase (flavin-containing) [Propionibacterium acnes HL110PA3]	43.88	449	47.6842	5.09717
EFT24894.1	redoxin family protein [Propionibacterium acnes HL110PA3]	43.71	167	17.6801	5.17334
WP_002514113.1	MULTISPECIES: ornithine carbamoyltransferase [Propionibacteriaceae]	43.41	334	36.6574	5.94775
EFT25974.1	succinate dehydrogenase or fumarate reductase, flavoprotein subunit [Propionibacterium acnes HL110PA3]	43.41	675	75.7133	6.58057
EFT26677.1	pyrroline-5-carboxylate reductase [Propionibacterium acnes HL110PA3]	43.35	263	25.9956	4.88135
EFT25435.1	hypothetical protein HMPREF9577_01895 [Propionibacterium acnes HL110PA3]	43.26	356	40.0582	5.31299
EFT24825.1	ribosomal protein L9 [Propionibacterium acnes HL110PA3]	42.95	149	16.108	9.75928
EFT26541.1	glycine C-acetyltransferase [Propionibacterium acnes HL110PA3]	42.89	394	42.8496	5.43994
EFT26248.1	inosine-5'-monophosphate dehydrogenase [Propionibacterium acnes HL110PA3]	42.66	504	53.5503	5.40186
EFT24941.1	hypothetical protein HMPREF9577_02467 [Propionibacterium acnes HL110PA3]	42.49	386	40.6513	4.94482
EFT25454.1	DNA-binding regulatory protein, YebC/PmpR family [Propionibacterium acnes HL110PA3]	42.42	264	28.7205	4.80518
WP_075260636.1	aspartate ammonia-lyase [Cutibacterium acnes]	42.24	490	53.7489	4.94482
WP_023269458.1	thioredoxin [Cutibacterium acnes]	42.15	121	13.4457	4.7417
EFT25879.1	hypothetical protein HMPREF9577_01506 [Propionibacterium acnes HL110PA3]	42.02	188	20.5201	10.272
EFT25557.1	ATP synthase F1, gamma subunit [Propionibacterium acnes HL110PA3]	41.72	314	34.5327	5.43994
EFT26359.1	ribosomal protein S8 [Propionibacterium acnes HL110PA3]	41.48	135	14.6308	9.5835
WP_002514279.1	MULTISPECIES: pyruvate dehydrogenase [Propionibacteriaceae]	41.45	579	62.1109	6.25244
EFT24888.1	methylmalonyl-CoA mutase large subunit [Propionibacterium acnes HL110PA3]	41.43	729	80.1573	5.38916
EFT25807.1	fructose-bisphosphate aldolase, class II [Propionibacterium acnes HL110PA3]	41.35	341	36.8755	5.22412
EFT26831.1	pyridine nucleotide-disulfide oxidoreductase [Propionibacterium acnes HL110PA3]	41.32	605	66.4245	5.38916
EFT24867.1	NAD(P)(+) transhydrogenase (AB-specific), alpha subunit [Propionibacterium acnes HL110PA3]	40.97	515	53.937	5.31299
EFT24904.1	DJ-1/PfpI family protein [Propionibacterium acnes HL110PA3]	40.97	227	24.1451	4.89404
EFT25053.1	C4-type zinc finger protein, DksA/TraR family [Propionibacterium acnes HL110PA3]	40.88	159	17.3472	4.94482
EFT25661.1	SH3 domain protein [Propionibacterium acnes HL110PA3]	40.82	343	36.4707	10.1401
EFT25745.1	intracellular protease, PfpI family [Propionibacterium acnes HL110PA3]	40.78	179	19.0408	4.85596
EFT25056.1	hypothetical protein HMPREF9577_02313 [Propionibacterium acnes HL110PA3]	40.7	172	19.4777	5.19873
EFT25931.1	dihydrodipicolinate reductase [Propionibacterium acnes HL110PA3]	40.65	246	25.957	4.93213
EFT24828.1	ferritin-like protein [Propionibacterium acnes HL110PA3]	40.12	172	18.9434	4.38623
EFT26421.1	putative N-acetylglucosamine-6-phosphate deacetylase [Propionibacterium acnes HL110PA3]	39.89	376	39.2469	5.66846
EFT27077.1	glycerol kinase [Propionibacterium acnes HL110PA3]	39.81	515	56.7472	4.95752
EFT25230.1	aspartate carbamoyltransferase [Propionibacterium acnes HL110PA3]	39.81	314	34.6279	5.40186
EFT26672.1	hypothetical protein HMPREF9577_00724 [Propionibacterium acnes HL110PA3]	39.62	212	23.1677	5.79541
EFT24899.1	carbamate kinase [Propionibacterium acnes HL110PA3]	39.53	301	31.9753	4.93213
WP_002513454.1	MULTISPECIES: transcription termination factor Rho [Propionibacteriaceae]	39.49	633	70.644	9.40771
EFT26279.1	phosphoglucosamine mutase [Propionibacterium acnes HL110PA3]	39.33	450	47.6014	5.42725
EFT27227.1	ribosomal protein L7/L12 [Propionibacterium acnes HL110PA3]	39.23	130	13.6932	4.58936
EFT26285.1	glutamine-fructose-6-phosphate transaminase (isomerizing) [Propionibacterium acnes HL110PA3]	39.19	615	67.0042	5.32568
EFT25574.1	dihydrolipoyl dehydrogenase [Propionibacterium acnes HL110PA3]	39.19	467	49.6946	5.77002
EFT24942.1	cellulase (glycosyl hydrolase family 5) [Propionibacterium acnes HL110PA3]	39.15	493	53.0502	6.48096
EFT25908.1	ribosomal protein L20 [Propionibacterium acnes HL110PA3]	39.02	123	13.9784	11.1509
WP_023269209.1	MULTISPECIES: amidinotransferase [Propionibacteriaceae]	38.67	375	43.142	5.09717
EFT26598.1	glycine hydroxymethyltransferase [Propionibacterium acnes HL110PA3]	38.65	489	52.6706	6.21436
EFT25729.1	Raf-like protein [Propionibacterium acnes HL110PA3]	38.56	153	16.3869	4.729
EFT27142.1	peptidase dimerization domain protein [Propionibacterium acnes HL110PA3]	38.48	447	47.16	4.89404
EFT25922.1	ribosomal protein L19 [Propionibacterium acnes HL110PA3]	38.46	117	13.0711	10.5356
WP_002513546.1	MULTISPECIES: DUF349 domain-containing protein [Propionibacteriaceae]	38.41	427	48.5186	6.18896
EFT26064.1	putative enoyl-(acyl carrier protein) reductase [Propionibacterium acnes HL110PA3]	38.13	257	27.2359	5.17334
EFT25939.1	pyridoxamine 5'-phosphate oxidase family protein [Propionibacterium acnes HL110PA3]	37.86	140	15.4647	4.41162
EFT26243.1	basic membrane protein [Propionibacterium acnes HL110PA3]	37.74	318	33.547	7.78174
WP_002521976.1	MULTISPECIES: hypothetical protein [Propionibacteriaceae]	37.61	327	34.0544	6.7124
EFT25580.1	glycosyltransferase, group 2 family protein [Propionibacterium acnes HL110PA3]	37.5	272	30.1564	6.81494
EFT26080.1	UMP kinase [Propionibacterium acnes HL110PA3]	37.39	238	25.6677	5.22412
EFT24887.1	LAO/AO transport system ATPase [Propionibacterium acnes HL110PA3]	37.07	348	37.1772	5.40186
EFT26270.1	phosphoribosylaminoimidazolecarboxamide formyltransferase/IMP cyclohydrolase [Propionibacterium acnes HL110PA3]	37.02	516	54.8894	5.45264
EFT26348.1	ribosomal protein S19 [Propionibacterium acnes HL110PA3]	36.56	93	10.5036	10.5796
EFT25245.1	hypothetical protein HMPREF9577_02111 [Propionibacterium acnes HL110PA3]	36.55	290	30.1143	4.98291
EFT26338.1	glutamate--tRNA ligase [Propionibacterium acnes HL110PA3]	36.44	472	53.5033	5.21143
EFT27225.1	DNA-directed RNA polymerase, beta' subunit [Propionibacterium acnes HL110PA3]	36.43	1293	143.366	7.03467
EFT27165.1	NADH oxidoreductase (quinone), F subunit [Propionibacterium acnes HL110PA3]	36.26	444	48.4542	6.06201
EFT26422.1	iron dependent repressor DNA binding domain protein [Propionibacterium acnes HL110PA3]	36.25	240	26.1151	4.85596
EFT25555.1	ATP synthase F1, delta subunit [Propionibacterium acnes HL110PA3]	36.12	263	28.4248	5.75732
EFT26990.1	R3H domain protein [Propionibacterium acnes HL110PA3]	35.96	203	22.0225	4.15771
WP_032505865.1	DNA-binding protein [Cutibacterium acnes]	35.92	245	27.5121	5.52881
WP_002514085.1	MULTISPECIES: ABC transporter substrate-binding protein [Propionibacteriaceae]	35.74	305	32.4704	5.56689
EFT25768.1	CRISPR system CASCADE complex protein CasC [Propionibacterium acnes HL110PA3]	35.56	374	40.1631	5.07178
EFT24819.1	phosphoenolpyruvate-dependent sugar phosphotransferase system, EIIA 2 [Propionibacterium acnes HL110PA3]	35.29	153	15.9173	4.85596
EFT25799.1	methylmalonyl-CoA carboxyltransferase 1.3S subunit [Propionibacterium acnes HL110PA3]	35	120	11.6451	4.66553
EFT25022.1	hypothetical protein HMPREF9577_02376 [Propionibacterium acnes HL110PA3]	34.86	218	23.1423	5.85889
WP_002512706.1	MULTISPECIES: DNA polymerase III subunit beta [Propionibacteriaceae]	34.72	386	41.203	5.10986
EFT24989.1	glutamine synthetase, type I [Propionibacterium acnes HL110PA3]	34.46	473	53.1172	5.24951
EFT26353.1	30S ribosomal protein S17 [Propionibacterium acnes HL110PA3]	34.44	90	10.4316	10.2134
EFT25964.1	signal recognition particle-docking protein FtsY [Propionibacterium acnes HL110PA3]	34.34	396	41.1806	4.86865
EFT25786.1	adenylosuccinate synthase [Propionibacterium acnes HL110PA3]	34.26	432	47.346	5.32568
EFT26364.1	ribosomal protein L15 [Propionibacterium acnes HL110PA3]	34.25	146	15.4782	9.72998
EFT25880.1	antioxidant, AhpC/TSA family [Propionibacterium acnes HL110PA3]	34.16	161	17.4348	5.90967
EFT26047.1	FeS assembly protein SufD [Propionibacterium acnes HL110PA3]	34.15	366	39.5129	5.03369
EFT27241.1	peptidyl-prolyl cis-trans isomerase, FKBP-type [Propionibacterium acnes HL110PA3]	34.05	279	29.1485	9.29053
EFT27168.1	NADH dehydrogenase, C subunit [Propionibacterium acnes HL110PA3]	33.94	274	30.586	5.42725
EFT25856.1	succinate CoA transferase [Propionibacterium acnes HL110PA3]	33.93	504	55.0895	5.74463
EFT27314.1	branched-chain-amino-acid transaminase [Propionibacterium acnes HL110PA3]	33.88	363	39.6991	5.18604
WP_002514114.1	MULTISPECIES: arginine deiminase [Propionibacteriaceae]	33.33	414	45.7369	5.18604
WP_002514214.1	MULTISPECIES: tyrosine--tRNA ligase [Propionibacteriaceae]	33.25	418	46.2426	5.73193
EFT25721.1	glucose-6-phosphate isomerase [Propionibacterium acnes HL110PA3]	33.21	560	61.4351	5.23682
EFT25673.1	Transketolase, pyridine binding domain protein [Propionibacterium acnes HL110PA3]	32.93	334	36.1724	5.73193
EFT24936.1	aminopeptidase P domain protein [Propionibacterium acnes HL110PA3]	32.93	498	55.9002	5.0083
WP_002513483.1	MULTISPECIES: UDP-N-acetylglucosamine 1-carboxyvinyltransferase [Propionibacteriaceae]	32.68	508	56.0481	5.63037
EFT25229.1	dihydroorotase [Propionibacterium acnes HL110PA3]	32.58	445	47.619	5.31299
EFT27082.1	thioredoxin-disulfide reductase [Propionibacterium acnes HL110PA3]	32.29	350	37.2724	4.65283
EFT24945.1	O-methyltransferase [Propionibacterium acnes HL110PA3]	32.26	217	23.3181	4.67822
EFT25816.1	ATP-dependent chaperone protein ClpB [Propionibacterium acnes HL110PA3]	31.97	857	93.5781	5.13525
EFT26368.1	ABC transporter, substrate-binding protein, family 5 [Propionibacterium acnes HL110PA3]	31.93	570	62.9597	8.73389
EFT25975.1	succinate dehydrogenase/fumarate reductase iron-sulfur subunit [Propionibacterium acnes HL110PA3]	31.52	257	27.5315	6.39209
EFT26253.1	GMP synthase (glutamine-hydrolyzing) domain protein [Propionibacterium acnes HL110PA3]	31.33	517	55.6245	5.13525
EFT26632.1	phosphate ABC transporter, phosphate-binding protein PstS [Propionibacterium acnes HL110PA3]	31.33	383	39.5079	8.67529
EFT25793.1	hypothetical protein HMPREF9577_01535 [Propionibacterium acnes HL110PA3]	30.86	175	19.1801	4.29736
EFT25198.1	ribonucleoside-diphosphate reductase, adenosylcobalamin-dependent [Propionibacterium acnes HL110PA3]	30.84	950	103.821	5.2876
EFT24751.1	uracil phosphoribosyltransferase [Propionibacterium acnes HL110PA3]	30.77	208	22.6387	5.16064
EFT25690.1	cellulase (glycosyl hydrolase family 5) [Propionibacterium acnes HL110PA3]	30.4	500	54.0388	6.7124
EFT25936.1	hypothetical protein HMPREF9577_01417 [Propionibacterium acnes HL110PA3]	30.34	557	60.7789	5.79541
EFT26319.1	superoxide dismutase [Propionibacterium acnes HL110PA3]	30.24	205	23.3094	5.85889
WP_032501742.1	MULTISPECIES: argininosuccinate lyase [Propionibacteriaceae]	30.13	468	50.6219	5.19873
EFT26988.1	FemAB family protein [Propionibacterium acnes HL110PA3]	30.03	363	40.7668	6.02393
EFT26819.1	pyridine nucleotide-disulfide oxidoreductase [Propionibacterium acnes HL110PA3]	30	460	49.5375	6.55127
EFT26430.1	putative regulatory protein (CxxC_CxxC_SSSS) [Propionibacterium acnes HL110PA3]	30	100	10.3677	5.37646
EFT26226.1	phosphoglucomutase/phosphomannomutase, alpha/beta/alpha domain II [Propionibacterium acnes HL110PA3]	29.75	558	59.2349	5.03369
EFT27189.1	hypothetical protein HMPREF9577_00156 [Propionibacterium acnes HL110PA3]	29.58	142	15.6897	5.021
WP_002512966.1	MULTISPECIES: DoxX family protein [Propionibacteriaceae]	29.48	268	29.3074	6.39209
EFT25510.1	phosphoglucomutase, alpha-D-glucose phosphate-specific [Propionibacterium acnes HL110PA3]	29.47	543	58.4269	4.95752
EFT27242.1	pseudouridylate synthase [Propionibacterium acnes HL110PA3]	29.39	245	27.3745	7.6792
EFT26068.1	SPFH/Band 7/PHB domain protein [Propionibacterium acnes HL110PA3]	29.38	388	42.3791	5.35107
EFT26830.1	pyruvate synthase [Propionibacterium acnes HL110PA3]	29.32	1204	131.931	5.77002
EFT26779.1	hypothetical protein HMPREF9577_00493 [Propionibacterium acnes HL110PA3]	29.31	174	19.972	5.45264
EFT25382.1	S1 RNA binding domain protein [Propionibacterium acnes HL110PA3]	29.27	803	88.5602	7.92822
EFT27186.1	aminotransferase, class I/II [Propionibacterium acnes HL110PA3]	29.05	444	48.1485	6.16357
EFT26680.1	ATPase family associated with various cellular activities (AAA) [Propionibacterium acnes HL110PA3]	28.99	783	86.8315	5.43994
EFT26641.1	oxidoreductase, short chain dehydrogenase/reductase family protein [Propionibacterium acnes HL110PA3]	28.98	245	25.686	5.18604
EFT26765.1	periplasmic binding protein [Propionibacterium acnes HL110PA3]	28.92	370	40.5185	7.91357
EFT27244.1	CobQ/CobB/MinD/ParA nucleotide binding domain protein [Propionibacterium acnes HL110PA3]	28.85	305	33.025	4.85596
EFT25431.1	alanine--tRNA ligase [Propionibacterium acnes HL110PA3]	28.74	428	47.5398	5.19873
EFT26587.1	oxidoreductase, short chain dehydrogenase/reductase family protein [Propionibacterium acnes HL110PA3]	28.68	258	27.4091	5.46533
EFT26676.1	aspartate-semialdehyde dehydrogenase [Propionibacterium acnes HL110PA3]	28.53	347	35.9546	5.32568
EFT26798.1	hypothetical protein HMPREF9577_00513 [Propionibacterium acnes HL110PA3]	28.29	258	27.023	8.90967
EFT25848.1	FHA domain protein [Propionibacterium acnes HL110PA3]	28.13	391	41.1903	4.51318
EFT26137.1	ATP-binding cassette protein, ChvD family [Propionibacterium acnes HL110PA3]	27.99	561	62.0898	5.21143
EFT27005.1	DNA gyrase, A subunit [Propionibacterium acnes HL110PA3]	27.95	891	98.9	5.40186
WP_002514071.1	MULTISPECIES: 2,3,4,5-tetrahydropyridine-2,6-dicarboxylate N-succinyltransferase [Propionibacteriaceae]	27.81	320	33.8083	6.03662
EFT26184.1	putative mannose-1-phosphate guanylyltransferase/mannose-6-phosphate isomerase [Propionibacterium acnes HL110PA3]	27.65	358	38.2494	5.21143
EFT25618.1	translation elongation factor P [Propionibacterium acnes HL110PA3]	27.51	189	21.1067	5.07178
EFT27060.1	response regulator receiver domain protein [Propionibacterium acnes HL110PA3]	27.06	218	23.8016	4.99561
EFT25804.1	PAS domain S-box protein [Propionibacterium acnes HL110PA3]	26.99	452	49.1828	4.94482
EFT26911.1	hypothetical protein HMPREF9577_00627 [Propionibacterium acnes HL110PA3]	26.97	178	18.1937	9.0415
EFT26361.1	ribosomal protein L18 [Propionibacterium acnes HL110PA3]	26.77	127	13.6924	10.9312
EFT24985.1	phosphotransferase system, EIIC [Propionibacterium acnes HL110PA3]	26.62	462	48.7015	9.26123
EFT25993.1	1-deoxy-D-xylulose 5-phosphate reductoisomerase [Propionibacterium acnes HL110PA3]	26.54	407	42.3327	4.98291
EFT24896.1	ACT domain protein [Propionibacterium acnes HL110PA3]	26.16	172	18.3715	4.77979
EFT26643.1	phosphocarrier, HPr family [Propionibacterium acnes HL110PA3]	26.14	88	9.00556	4.75439
EFT27167.1	NADH dehydrogenase subunit D [Propionibacterium acnes HL110PA3]	26.1	433	47.9517	5.09717
WP_049785441.1	MULTISPECIES: ATPase [Bacteria]	26.04	338	36.4921	6.59521
EFT26947.1	ATP-dependent metallopeptidase HflB [Propionibacterium acnes HL110PA3]	25.94	717	77.2908	5.56689
EFT26244.1	hypothetical protein HMPREF9577_01105 [Propionibacterium acnes HL110PA3]	25.9	139	15.0592	9.24658
EFT25348.1	leucine--tRNA ligase [Propionibacterium acnes HL110PA3]	25.79	826	92.4638	5.12256
EFT27184.1	transcription termination/antitermination factor NusG [Propionibacterium acnes HL110PA3]	25.74	303	33.4702	4.1958
EFT26013.1	transcription termination factor NusA [Propionibacterium acnes HL110PA3]	25.7	323	35.6446	6.15088
EFT24761.1	hypothetical protein HMPREF9577_02622 [Propionibacterium acnes HL110PA3]	25.43	409	41.7739	9.67139
EFT25286.1	glycine--tRNA ligase [Propionibacterium acnes HL110PA3]	25.3	506	57.2296	7.13721
EFT26574.1	hypothetical protein HMPREF9577_00809 [Propionibacterium acnes HL110PA3]	25.28	178	19.1375	4.81787
EFT25953.1	putative ACR, COG1399 [Propionibacterium acnes HL110PA3]	25.27	186	20.3009	4.44971
EFT25430.1	DHHA1 domain protein [Propionibacterium acnes HL110PA3]	25.16	473	49.4515	5.56689
EFT24790.1	aminotransferase, class IV [Propionibacterium acnes HL110PA3]	24.91	269	28.8657	4.98291
EFT26549.1	oxidoreductase, zinc-binding dehydrogenase family protein [Propionibacterium acnes HL110PA3]	24.85	338	36.1881	5.24951
WP_002513025.1	MULTISPECIES: porphobilinogen synthase [Propionibacteriaceae]	24.71	348	37.3957	4.98291
WP_014604180.1	MULTISPECIES: methionine--tRNA ligase [Propionibacteriaceae]	24.66	592	65.5623	5.21143
EFT25642.1	2,3-diaminopropionate biosynthesis protein SbnB [Propionibacterium acnes HL110PA3]	24.62	329	36.0215	6.34131
EFT27247.1	CTP synthase [Propionibacterium acnes HL110PA3]	24.56	562	60.6943	6.7417
EFT26906.1	endoribonuclease L-PSP [Propionibacterium acnes HL110PA3]	24.5	151	15.0049	4.80518
EFT25538.1	homoserine dehydrogenase [Propionibacterium acnes HL110PA3]	24.49	441	46.5708	5.19873
EFT26861.1	FHA domain protein [Propionibacterium acnes HL110PA3]	24.45	229	25.1772	6.23975
EFT25067.1	UDP-N-acetylmuramoyl-L-alanyl-D-glutamate--2,6-diaminopimelate ligase [Propionibacterium acnes HL110PA3]	24.45	499	52.108	4.91943
EFT26378.1	30S ribosomal protein S13 [Propionibacterium acnes HL110PA3]	24.39	123	13.9878	10.9165
EFT27120.1	dihydroxyacetone kinase, DhaK subunit [Propionibacterium acnes HL110PA3]	24.32	333	34.6096	4.98291
EFT25254.1	ATPase family associated with various cellular activities (AAA) [Propionibacterium acnes HL110PA3]	24.3	395	42.721	5.24951
EFT25734.1	polysaccharide deacetylase [Propionibacterium acnes HL110PA3]	24.14	497	52.5987	8.83643
EFT24944.1	dihydrodipicolinate synthase [Propionibacterium acnes HL110PA3]	23.89	293	30.6707	4.93213
EFT25078.1	aminomethyltransferase [Propionibacterium acnes HL110PA3]	23.72	371	39.496	5.17334
EFT25322.1	putative chaperone protein DnaJ [Propionibacterium acnes HL110PA3]	23.72	392	41.8848	6.55127
EFT26379.1	30S ribosomal protein S11 [Propionibacterium acnes HL110PA3]	23.7	135	14.1576	11.4146
EFT25835.1	chaperone protein DnaJ [Propionibacterium acnes HL110PA3]	23.68	380	40.5302	8.71924
EFT26045.1	transcriptional regulator, ArsR family [Propionibacterium acnes HL110PA3]	23.62	254	27.3381	7.00537
EFT26012.1	hypothetical protein HMPREF9577_01381 [Propionibacterium acnes HL110PA3]	23.6	178	19.4509	5.09717
EFT26412.1	glucosamine-6-phosphate deaminase [Propionibacterium acnes HL110PA3]	23.37	261	27.3137	4.86865
EFT25441.1	histidine--tRNA ligase [Propionibacterium acnes HL110PA3]	23.35	454	50.2008	6.16357
EFT26426.1	UTP--glucose-1-phosphate uridylyltransferase [Propionibacterium acnes HL110PA3]	23.23	465	51.1527	4.75439
EFT27346.1	preprotein translocase, SecA subunit [Propionibacterium acnes HL110PA3]	22.94	898	101.325	5.26221
EFT26853.1	lysine--tRNA ligase [Propionibacterium acnes HL110PA3]	22.67	494	55.1643	5.021
EFT25911.1	phenylalanine--tRNA ligase, alpha subunit [Propionibacterium acnes HL110PA3]	22.49	369	40.1231	5.70654
EFT26299.1	putative glycoprotease GCP [Propionibacterium acnes HL110PA3]	22.48	347	35.9776	5.08447
EFT24981.1	phosphotransferase system, EIIB [Propionibacterium acnes HL110PA3]	22.37	76	7.978	4.05615
EFT26063.1	3-oxoacyl-[acyl-carrier-protein] reductase [Propionibacterium acnes HL110PA3]	22.18	239	24.7757	5.2876
EFT26968.1	hypothetical protein HMPREF9577_00324 [Propionibacterium acnes HL110PA3]	22.11	1126	125.289	5.36377
WP_002514303.1	MULTISPECIES: translation initiation factor IF-2 [Propionibacteriaceae]	22.1	964	101.376	8.63135
EFT25172.1	hypothetical protein HMPREF9577_02038 [Propionibacterium acnes HL110PA3]	21.88	361	38.808	5.09717
EFT26533.1	ABC transporter, ATP-binding protein [Propionibacterium acnes HL110PA3]	21.58	366	39.6564	5.40186
EFT26559.1	precorrin-4 C(11)-methyltransferase [Propionibacterium acnes HL110PA3]	21.36	323	34.9506	6.02393
EFT24895.1	oxidoreductase, aldo/keto reductase family protein [Propionibacterium acnes HL110PA3]	21.12	322	34.8314	4.84326
EFT26659.1	glutamate-1-semialdehyde-2,1-aminomutase [Propionibacterium acnes HL110PA3]	21.1	436	45.5187	4.80518
EFT24835.1	serine--tRNA ligase [Propionibacterium acnes HL110PA3]	20.99	424	46.5127	5.23682
EFT26540.1	putative L-threonine 3-dehydrogenase [Propionibacterium acnes HL110PA3]	20.87	345	37.3146	5.021
EFT27128.1	putative HAD hydrolase, TIGR01457 family [Propionibacterium acnes HL110PA3]	20.85	259	28.2832	4.86865
EFT27303.1	D-ala D-ala ligase N-terminal domain protein [Propionibacterium acnes HL110PA3]	20.82	365	39.2819	5.2749
EFT26148.1	ErfK/YbiS/YcfS/YnhG [Propionibacterium acnes HL110PA3]	20.57	384	41.2998	8.89502
EFT24912.1	GTP-binding protein YchF [Propionibacterium acnes HL110PA3]	20.45	357	38.7526	4.58936
EFT27164.1	NADH dehydrogenase (quinone), G subunit [Propionibacterium acnes HL110PA3]	20.2	812	86.5259	5.68115
EFT26987.1	alanine racemase domain protein [Propionibacterium acnes HL110PA3]	20.18	342	37.2315	7.1958
EFT25061.1	UDP-N-acetylmuramate--L-alanine ligase [Propionibacterium acnes HL110PA3]	20.17	471	49.459	5.09717
EFT26561.1	sirohydrochlorin cobaltochelatase, partial [Propionibacterium acnes HL110PA3]	19.82	328	34.9139	4.99561
EFT25142.1	threonine--tRNA ligase [Propionibacterium acnes HL110PA3]	19.74	689	77.2878	5.69385
EFT25605.1	ribulose-phosphate 3-epimerase [Propionibacterium acnes HL110PA3]	19.73	223	23.9955	6.29053
EFT27221.1	ribosomal protein S12 [Propionibacterium acnes HL110PA3]	19.51	123	13.6256	11.5024
EFT26149.1	SH3 domain protein, partial [Propionibacterium acnes HL110PA3]	19.41	340	35.2323	10.4917
EFT25191.1	RNA polymerase sigma factor RpoD [Propionibacterium acnes HL110PA3]	19.41	510	55.4625	6.62451
EFT25783.1	adenylosuccinate lyase [Propionibacterium acnes HL110PA3]	19.29	477	52.1976	5.22412
EFT26551.1	ABC-2 type transporter [Propionibacterium acnes HL110PA3]	19.28	249	27.2826	10.4917
EFT25770.1	CRISPR system CASCADE complex protein CasE [Propionibacterium acnes HL110PA3]	19	221	24.2337	11.3853
EFT26118.1	endopeptidase Clp [Propionibacterium acnes HL110PA3]	18.91	201	21.6145	4.86865
EFT25381.1	ribosomal protein L21 [Propionibacterium acnes HL110PA3]	18.75	112	12.2546	9.27588
EFT24995.1	hypothetical protein HMPREF9577_02409 [Propionibacterium acnes HL110PA3]	18.75	256	28.1462	10.2866
EFT27079.1	putative sugar-binding domain protein [Propionibacterium acnes HL110PA3]	18.73	315	33.5463	7.1958
EFT26134.1	hypothetical protein HMPREF9577_01255 [Propionibacterium acnes HL110PA3]	18.68	621	66.9375	5.0083
EFT25021.1	IMP dehydrogenase family protein [Propionibacterium acnes HL110PA3]	18.66	493	52.9166	6.03662
EFT25224.1	orotidine 5'-phosphate decarboxylase [Propionibacterium acnes HL110PA3]	18.64	236	24.3185	5.59229
EFT27125.1	lactate/malate dehydrogenase, NAD binding domain protein [Propionibacterium acnes HL110PA3]	18.38	321	33.5557	4.83057
EFT26667.1	ferrochelatase [Propionibacterium acnes HL110PA3]	18.3	683	74.0067	5.18604
EFT26230.1	hypothetical protein HMPREF9577_01162 [Propionibacterium acnes HL110PA3]	18.26	241	26.5473	5.22412
EFT27218.1	polyprenyl synthetase [Propionibacterium acnes HL110PA3]	18.21	324	34.7527	4.85596
WP_032499729.1	MULTISPECIES: ABC transporter substrate-binding protein [Propionibacteriaceae]	17.93	290	31.3692	8.54346
EFT27091.1	transketolase [Propionibacterium acnes HL110PA3]	17.81	685	73.4906	4.98291
EFT25561.1	ATP:cob(I)alamin adenosyltransferase [Propionibacterium acnes HL110PA3]	17.65	221	24.1083	4.85596
EFT25612.1	methionine adenosyltransferase [Propionibacterium acnes HL110PA3]	17.63	397	42.1551	5.08447
EFT27301.1	thiamine-phosphate kinase [Propionibacterium acnes HL110PA3]	17.5	320	32.6215	4.75439
EFT25769.1	CRISPR system CASCADE complex protein CasD [Propionibacterium acnes HL110PA3]	17.45	235	26.2245	6.81494
WP_032505846.1	valine--tRNA ligase [Cutibacterium acnes]	17.36	870	97.2267	5.2749
EFT25160.1	aconitate hydratase 1 [Propionibacterium acnes HL110PA3]	17	888	96.3466	4.94482
EFT27318.1	ketol-acid reductoisomerase [Propionibacterium acnes HL110PA3]	16.96	342	37.3396	5.13525
WP_002513822.1	MULTISPECIES: elongation factor 4 [Propionibacteriaceae]	16.86	611	66.9148	5.41455
EFT25534.1	oxoglutarate dehydrogenase (succinyl-transferring), E1 component [Propionibacterium acnes HL110PA3]	16.85	1211	133.968	6.80029
EFT26560.1	precorrin-3B C(17)-methyltransferase [Propionibacterium acnes HL110PA3]	16.82	856	90.9443	5.50342
EFT25923.1	signal peptidase I [Propionibacterium acnes HL110PA3]	16.79	274	29.7291	8.33838
EFT25489.1	aspartyl/glutamyl-tRNA(Asn/Gln) amidotransferase, B subunit [Propionibacterium acnes HL110PA3]	16.7	497	54.3672	5.09717
EFT27139.1	phosphoribosylformylglycinamidine cyclo-ligase [Propionibacterium acnes HL110PA3]	16.62	355	37.0286	4.75439
EFT25659.1	hypothetical protein HMPREF9577_01734 [Propionibacterium acnes HL110PA3]	16.6	241	26.4752	4.34814
EFT26181.1	glycosyltransferase, group 2 family protein [Propionibacterium acnes HL110PA3]	16.47	340	36.8233	8.57275
EFT25607.1	hypothetical protein HMPREF9577_01868 [Propionibacterium acnes HL110PA3]	16.41	256	27.1365	9.1001
EFT25374.1	glutamate-5-semialdehyde dehydrogenase [Propionibacterium acnes HL110PA3]	16.14	415	43.9146	5.22412
EFT25490.1	aspartyl/glutamyl-tRNA(Asn/Gln) amidotransferase, A subunit [Propionibacterium acnes HL110PA3]	15.97	501	52.8904	5.13525
EFT25458.1	histidinol-phosphate transaminase [Propionibacterium acnes HL110PA3]	15.96	376	40.9791	5.35107
WP_002514978.1	MULTISPECIES: pyridine nucleotide-disulfide oxidoreductase [Propionibacteriaceae]	15.89	453	48.2146	4.93213
EFT26259.1	NLPA lipoprotein [Propionibacterium acnes HL110PA3]	15.63	320	33.6327	7.53271
EFT25912.1	phenylalanine--tRNA ligase, beta subunit [Propionibacterium acnes HL110PA3]	15.61	839	89.23	5.17334
EFT25966.1	signal recognition particle protein [Propionibacterium acnes HL110PA3]	15.53	528	57.1082	9.05615
WP_002514408.1	MULTISPECIES: long-chain fatty acid--CoA ligase [Propionibacteriaceae]	15.43	635	69.4475	6.93213
WP_032499749.1	MULTISPECIES: 6-phosphofructokinase [Propionibacteriaceae]	15.42	402	41.9881	8.04541
EFT25599.1	hypothetical protein HMPREF9577_01860 [Propionibacterium acnes HL110PA3]	15.28	301	33.1847	5.021
EFT26838.1	iron-sulfur cluster-binding protein [Propionibacterium acnes HL110PA3]	15.26	511	56.9882	7.35693
WP_002513517.1	MULTISPECIES: methionyl-tRNA formyltransferase [Propionibacteriaceae]	15.24	315	33.0724	5.65576
EFT26754.1	catalase [Propionibacterium acnes HL110PA3]	14.7	483	54.2712	5.51611
EFT26856.1	kinase domain protein [Propionibacterium acnes HL110PA3]	14.56	632	66.8053	5.70654
EFT27113.1	nucleotidyl transferase [Propionibacterium acnes HL110PA3]	14.39	278	30.2371	4.76709
EFT26199.1	nicotinate phosphoribosyltransferase [Propionibacterium acnes HL110PA3]	14.13	446	47.4012	5.98584
WP_002513456.1	MULTISPECIES: peptide chain release factor 1 [Propionibacteriaceae]	14.13	361	39.8853	5.26221
EFT26991.1	membrane protein insertase, YidC/Oxa1 family [Propionibacterium acnes HL110PA3]	13.93	359	40.5995	10.2427
EFT24838.1	acyl-CoA dehydrogenase, C-terminal domain protein [Propionibacterium acnes HL110PA3]	13.87	382	41.2577	5.41455
EFT27193.1	enoyl-CoA hydratase/isomerase family protein [Propionibacterium acnes HL110PA3]	13.83	311	33.1195	4.81787
EFT27340.1	tryptophan--tRNA ligase [Propionibacterium acnes HL110PA3]	13.77	363	39.6525	5.97314
EFT25355.1	L-lactate dehydrogenase [Propionibacterium acnes HL110PA3]	13.66	322	33.9734	5.47803
EFT25951.1	ABC transporter, solute-binding protein [Propionibacterium acnes HL110PA3]	13.53	436	47.3951	8.30908
EFT25066.1	UDP-N-acetylmuramoyl-tripeptide--D-alanyl-D-alanine ligase [Propionibacterium acnes HL110PA3]	13.2	485	51.343	5.32568
EFT27147.1	phosphoribosylformylglycinamidine synthase II [Propionibacterium acnes HL110PA3]	13.07	750	79.1954	4.71631
EFT26157.1	putative hydrolase [Propionibacterium acnes HL110PA3]	13.02	453	50.0669	4.729
EFT24959.1	methionine aminopeptidase, type I [Propionibacterium acnes HL110PA3]	13.01	246	27.1439	5.0083
EFT27149.1	membrane alanyl aminopeptidase [Propionibacterium acnes HL110PA3]	12.68	844	94.2965	5.5415
EFT25672.1	2-oxo acid dehydrogenase acyltransferase (catalytic domain) [Propionibacterium acnes HL110PA3]	12.58	469	50.0788	5.24951
EFT26980.1	CobQ/CobB/MinD/ParA nucleotide binding domain protein [Propionibacterium acnes HL110PA3]	12.42	330	35.5723	5.57959
EFT26050.1	cysteine desulfurase, SufS subfamily [Propionibacterium acnes HL110PA3]	12.35	413	44.5364	5.36377
EFT26634.1	polyphosphate kinase 1 [Propionibacterium acnes HL110PA3]	12.13	701	79.0266	6.29053
EFT25795.1	GTP-binding protein TypA [Propionibacterium acnes HL110PA3]	12.1	620	68.3959	5.09717
EFT26638.1	hypothetical protein HMPREF9577_00763 [Propionibacterium acnes HL110PA3]	12.05	166	18.6298	4.53857
EFT25227.1	carbamoyl-phosphate synthase, large subunit [Propionibacterium acnes HL110PA3]	11.99	1068	116.293	4.85596
EFT26478.1	ribosomal protein L25, Ctc-form [Propionibacterium acnes HL110PA3]	11.5	200	21.8132	4.61475
EFT25273.1	putative alpha,alpha-trehalose-phosphate synthase (UDP-forming) [Propionibacterium acnes HL110PA3]	11.35	467	52.7881	6.06201
EFT26473.1	UDP-N-acetylglucosamine diphosphorylase/glucosamine-1-phosphate N-acetyltransferase [Propionibacterium acnes HL110PA3]	11.34	432	45.765	4.75439
EFT24806.1	zinc-binding alcohol dehydrogenase family protein [Propionibacterium acnes HL110PA3]	10.71	336	35.4301	5.36377
EFT25593.1	ribosome biogenesis GTPase Der [Propionibacterium acnes HL110PA3]	10.53	456	49.7597	6.68311
EFT26569.1	cysteine--tRNA ligase [Propionibacterium acnes HL110PA3]	10.5	476	52.7028	5.66846
EFT26857.1	penicillin-binding protein, transpeptidase domain protein [Propionibacterium acnes HL110PA3]	10.11	475	50.7736	9.51025
EFT24784.1	6-phosphofructokinase [Propionibacterium acnes HL110PA3]	10.03	748	81.2158	5.75732
EFT26925.1	DNA topoisomerase I [Propionibacterium acnes HL110PA3]	9.57	930	102.639	6.771
EFT26813.1	glycosyltransferase, group 1 family protein [Propionibacterium acnes HL110PA3]	9.54	304	32.7486	5.75732
EFT27058.1	efflux ABC transporter, permease protein [Propionibacterium acnes HL110PA3]	9.23	823	87.1456	7.63525
EFT27187.1	UDP-N-acetylenolpyruvoylglucosamine reductase domain protein [Propionibacterium acnes HL110PA3]	8.78	376	39.783	5.07178
EFT26516.1	hypothetical protein HMPREF9577_00869 [Propionibacterium acnes HL110PA3]	8.55	468	52.9992	8.01611
EFT26807.1	putative ATP synthase F0, A subunit [Propionibacterium acnes HL110PA3]	8.51	670	68.1737	6.66846
WP_032505845.1	phosphogluconate dehydrogenase (NADP(+)-dependent, decarboxylating) [Cutibacterium acnes]	8.3	482	52.3483	5.46533
EFT26900.1	isoleucine--tRNA ligase [Propionibacterium acnes HL110PA3]	8.17	1114	124.922	5.22412
EFT26847.1	bacterial cytochrome ubiquinol oxidase [Propionibacterium acnes HL110PA3]	7.91	506	55.877	8.73389
WP_002533454.1	NAD-glutamate dehydrogenase [Cutibacterium acnes]	7.84	1569	172.365	5.38916
EFT26337.1	glutamine--tRNA ligase [Propionibacterium acnes HL110PA3]	7.79	565	63.8585	5.70654
EFT26099.1	membrane alanyl aminopeptidase [Propionibacterium acnes HL110PA3]	7.47	870	96.5684	4.98291
EFT25240.1	pyruvate dehydrogenase (acetyl-transferring), homodimeric type [Propionibacterium acnes HL110PA3]	7.33	928	102.74	5.50342
EFT27111.1	putative phosphoglucomutase, alpha-D-glucose phosphate-specific [Propionibacterium acnes HL110PA3]	6.96	474	53.3018	5.47803
EFT26287.1	putative YjeF domain protein [Propionibacterium acnes HL110PA3]	6.03	481	49.897	4.80518
EFT25506.1	phosphotransferase system, EIIB [Propionibacterium acnes HL110PA3]	6.02	681	71.7144	5.61768
EFT26564.1	hyaluronate lyase [Propionibacterium acnes HL110PA3]	5.66	795	86.1802	6.91748
EFT27004.1	DNA gyrase, B subunit [Propionibacterium acnes HL110PA3]	5.55	685	75.9374	5.21143
EFT25089.1	hypothetical protein HMPREF9577_02346 [Propionibacterium acnes HL110PA3]	4.59	740	81.8588	5.14795

## Sheet: BHI-RCM-SLM
Cutibacterium acnes RT6 HL110PA3/HM-554 (Non acneic strain)
Proteins found in the 3 replicates and in a specific medium (BHI, RCM or SLM)
Accession N°	Description	Medium
EFT24770.1	NAD(P)H quinone oxidoreductase, PIG3 family [Propionibacterium acnes HL110PA3]	BHI		Proteins Classification
EFT24807.1	replicative DNA helicase [Propionibacterium acnes HL110PA3]	BHI		Energetic and intermediate metabolism
EFT24814.1	oxidoreductase, short chain dehydrogenase/reductase family protein [Propionibacterium acnes HL110PA3]	BHI		Ribosomal & protein synthesis
EFT24815.1	apurinic endonuclease (APN1) [Propionibacterium acnes HL110PA3]	BHI		Membrane & export
EFT24856.1	succinyl-diaminopimelate desuccinylase [Propionibacterium acnes HL110PA3]	BHI		DNA synth
EFT24914.1	RmuC domain protein [Propionibacterium acnes HL110PA3]	BHI		Hypothetical
EFT24967.1	periplasmic binding protein [Propionibacterium acnes HL110PA3]	BHI
EFT25044.1	DNA-directed DNA polymerase [Propionibacterium acnes HL110PA3]	BHI
EFT25099.1	hypothetical protein HMPREF9577_02356 [Propionibacterium acnes HL110PA3]	BHI
EFT25100.1	Acyltransferase [Propionibacterium acnes HL110PA3]	BHI
EFT25151.1	putative tryptophan 2,3-dioxygenase [Propionibacterium acnes HL110PA3]	BHI
EFT25199.1	putative transcriptional regulator NrdR [Propionibacterium acnes HL110PA3]	BHI
EFT25204.1	diaminopimelate epimerase [Propionibacterium acnes HL110PA3]	BHI
EFT25215.1	transcriptional regulator, DeoR family [Propionibacterium acnes HL110PA3]	BHI
EFT25248.1	putative beta-ketoacyl-acyl-carrier-protein synthase II [Propionibacterium acnes HL110PA3]	BHI
EFT25283.1	succinate dehydrogenase or fumarate reductase, flavoprotein subunit [Propionibacterium acnes HL110PA3]	BHI
EFT25316.1	ATP-dependent DNA helicase, RecQ family [Propionibacterium acnes HL110PA3]	BHI
EFT25343.1	ribosomal protein S20 [Propionibacterium acnes HL110PA3]	BHI
EFT25376.1	Obg family GTPase CgtA [Propionibacterium acnes HL110PA3]	BHI
EFT25387.1	bifunctional protein FolC [Propionibacterium acnes HL110PA3]	BHI
EFT25398.1	phosphoglycerate mutase family protein [Propionibacterium acnes HL110PA3]	BHI
EFT25448.1	export membrane protein SecF [Propionibacterium acnes HL110PA3]	BHI
EFT25459.1	histidinol dehydrogenase [Propionibacterium acnes HL110PA3]	BHI
EFT25488.1	TIGR03085 family protein [Propionibacterium acnes HL110PA3]	BHI
EFT25492.1	hypothetical protein HMPREF9577_01952 [Propionibacterium acnes HL110PA3]	BHI
EFT25517.1	ABC transporter, substrate-binding protein, family 5 [Propionibacterium acnes HL110PA3]	BHI
EFT25539.1	threonine synthase [Propionibacterium acnes HL110PA3]	BHI
EFT25575.1	putative UDP-N-acetylglucosamine 1-carboxyvinyltransferase [Propionibacterium acnes HL110PA3]	BHI
EFT25613.1	phosphopantothenoylcysteine decarboxylase/phosphopantothenate--cysteine ligase [Propionibacterium acnes HL110PA3]	BHI
EFT25660.1	hydrolase, alpha/beta domain protein [Propionibacterium acnes HL110PA3]	BHI
EFT25709.1	ROK family protein [Propionibacterium acnes HL110PA3]	BHI
EFT25740.1	polysaccharide deacetylase [Propionibacterium acnes HL110PA3]	BHI
EFT25788.1	FCD domain protein [Propionibacterium acnes HL110PA3]	BHI
EFT25800.1	hypothetical protein HMPREF9577_01542 [Propionibacterium acnes HL110PA3]	BHI
EFT25824.1	response regulator receiver domain protein [Propionibacterium acnes HL110PA3]	BHI
EFT25825.1	ABC transporter, ATP-binding protein [Propionibacterium acnes HL110PA3]	BHI
EFT25897.1	oxidoreductase, aldo/keto reductase family protein [Propionibacterium acnes HL110PA3]	BHI
EFT25903.1	ATP phosphoribosyltransferase [Propionibacterium acnes HL110PA3]	BHI
EFT25913.1	biotin synthase [Propionibacterium acnes HL110PA3]	BHI
EFT25932.1	hypothetical protein HMPREF9577_01413 [Propionibacterium acnes HL110PA3]	BHI
EFT26044.1	ABC transporter, solute-binding protein [Propionibacterium acnes HL110PA3]	BHI
EFT26058.1	hypothetical protein HMPREF9577_01330 [Propionibacterium acnes HL110PA3]	BHI
EFT26102.1	hypothetical protein HMPREF9577_01273 [Propionibacterium acnes HL110PA3]	BHI
EFT26122.1	WD40-like protein [Propionibacterium acnes HL110PA3]	BHI
EFT26126.1	hypothetical protein HMPREF9577_01245 [Propionibacterium acnes HL110PA3]	BHI
EFT26127.1	glycosyl hydrolase family 3 N-terminal domain protein [Propionibacterium acnes HL110PA3]	BHI
EFT26140.1	putative rare lipoprotein A double-psi beta-barrel protein, partial [Propionibacterium acnes HL110PA3]	BHI
EFT26165.1	oxidoreductase, short chain dehydrogenase/reductase family protein [Propionibacterium acnes HL110PA3]	BHI
EFT26170.1	carboxyl transferase domain protein [Propionibacterium acnes HL110PA3]	BHI
EFT26175.1	phosphoribosylaminoimidazole carboxylase, ATPase subunit [Propionibacterium acnes HL110PA3]	BHI
EFT26179.1	cell envelope-like function transcriptional attenuator common domain protein [Propionibacterium acnes HL110PA3]	BHI
EFT26206.1	tRNA nucleotidyltransferase [Propionibacterium acnes HL110PA3]	BHI
EFT26251.1	serine O-acetyltransferase [Propionibacterium acnes HL110PA3]	BHI
EFT26258.1	ABC transporter, ATP-binding protein [Propionibacterium acnes HL110PA3]	BHI
EFT26296.1	hydrolase, P-loop family [Propionibacterium acnes HL110PA3]	BHI
EFT26414.1	hypothetical protein HMPREF9577_00915 [Propionibacterium acnes HL110PA3]	BHI
EFT26419.1	hypothetical protein HMPREF9577_00920 [Propionibacterium acnes HL110PA3]	BHI
EFT26432.1	MoeA N-terminal region (domain I and II) [Propionibacterium acnes HL110PA3]	BHI
EFT26453.1	molybdopterin binding domain protein [Propionibacterium acnes HL110PA3]	BHI
EFT26488.1	Ppx/GppA phosphatase family protein [Propionibacterium acnes HL110PA3]	BHI
EFT26602.1	ATPase/histidine kinase/DNA gyrase B/HSP90 domain protein [Propionibacterium acnes HL110PA3]	BHI
EFT26608.1	uroporphyrinogen-III synthase [Propionibacterium acnes HL110PA3]	BHI
EFT26669.1	hypothetical protein HMPREF9577_00721 [Propionibacterium acnes HL110PA3]	BHI
EFT26685.1	LamB/YcsF family protein [Propionibacterium acnes HL110PA3]	BHI
EFT26689.1	TIGR01777 family protein [Propionibacterium acnes HL110PA3]	BHI
EFT26707.1	dihydroneopterin aldolase [Propionibacterium acnes HL110PA3]	BHI
EFT26717.1	glycosyl hydrolase family 20, catalytic domain protein [Propionibacterium acnes HL110PA3]	BHI
EFT26790.1	transglycosylase [Propionibacterium acnes HL110PA3]	BHI
EFT26810.1	transcriptional regulator, DeoR family [Propionibacterium acnes HL110PA3]	BHI
EFT26814.1	UDP-N-acetylglucosamine 2-epimerase [Propionibacterium acnes HL110PA3]	BHI
EFT26826.1	glycosyltransferase, group 1 family protein [Propionibacterium acnes HL110PA3]	BHI
EFT26860.1	FHA domain protein [Propionibacterium acnes HL110PA3]	BHI
EFT26942.1	hypothetical protein HMPREF9577_00659 [Propionibacterium acnes HL110PA3]	BHI
EFT27002.1	mannose-6-phosphate isomerase, class I [Propionibacterium acnes HL110PA3]	BHI
EFT27007.1	lactate/malate dehydrogenase, NAD binding domain protein [Propionibacterium acnes HL110PA3]	BHI
EFT27101.1	oxidoreductase, NAD-binding domain protein [Propionibacterium acnes HL110PA3]	BHI
EFT27103.1	pyridoxal-phosphate dependent protein [Propionibacterium acnes HL110PA3]	BHI
EFT27112.1	GHMP kinase, N-terminal domain protein [Propionibacterium acnes HL110PA3]	BHI
EFT27134.1	ABC transporter, solute-binding protein [Propionibacterium acnes HL110PA3]	BHI
EFT27181.1	ABC transporter, ATP-binding protein [Propionibacterium acnes HL110PA3]	BHI
EFT27204.1	peptidase family M13 [Propionibacterium acnes HL110PA3]	BHI
EFT27251.1	DNA repair protein RecN [Propionibacterium acnes HL110PA3]	BHI
EFT27258.1	HAD hydrolase, family IIA [Propionibacterium acnes HL110PA3]	BHI
EFT27296.1	cell division ATP-binding protein FtsE [Propionibacterium acnes HL110PA3]	BHI
EFT27343.1	hypothetical protein HMPREF9577_00035 [Propionibacterium acnes HL110PA3]	BHI
WP_002512649.1	MULTISPECIES: CCA tRNA nucleotidyltransferase [Bacteria]	BHI
WP_002513659.1	MULTISPECIES: TrkA family potassium uptake protein [Propionibacteriaceae]	BHI
WP_002513742.1	MULTISPECIES: YggS family pyridoxal phosphate-dependent enzyme [Propionibacteriaceae]	BHI
WP_002514074.1	MULTISPECIES: ferredoxin family protein [Propionibacteriaceae]	BHI
WP_002514284.1	MULTISPECIES: bifunctional riboflavin kinase/FAD synthetase [Propionibacteriaceae]	BHI
WP_014604291.1	MULTISPECIES: carbohydrate kinase family protein [Propionibacteriaceae]	BHI	BHI
WP_014604459.1	MULTISPECIES: ribonuclease Y [Propionibacteriaceae]	BHI
WP_032499643.1	MULTISPECIES: lipoate-protein ligase B [Propionibacteriaceae]	BHI	Energetic and intermediate metabolism				53
WP_032499732.1	MULTISPECIES: cell division topological specificity factor MinE [Propionibacteriaceae]	BHI	Ribosomal & protein synthesis				7
WP_032499734.1	MULTISPECIES: DUF885 domain-containing protein [Propionibacteriaceae]	BHI	Membrane & export				16
WP_032499753.1	MULTISPECIES: formate--tetrahydrofolate ligase [Propionibacteriaceae]	BHI	DNA synth & transcript regul				12
WP_032499803.1	MULTISPECIES: phosphoribosylamine--glycine ligase [Propionibacteriaceae]	BHI	Hypothetical				12
WP_032502361.1	MULTISPECIES: histidinol-phosphatase [Propionibacteriaceae]	BHI
WP_032505536.1	peptide ABC transporter substrate-binding protein [Cutibacterium acnes]	BHI				Total	100
WP_074025678.1	MULTISPECIES: DUF2510 domain-containing protein [Propionibacteriaceae]	BHI
EFT25250.1	pyridoxal phosphate enzyme, YggS family [Propionibacterium acnes HL110PA3]	RCM
EFT25267.1	pyridoxal 5'-phosphate synthase, synthase subunit Pdx1 [Propionibacterium acnes HL110PA3]	RCM
EFT25414.1	hypothetical protein HMPREF9577_02283 [Propionibacterium acnes HL110PA3]	RCM
EFT25559.1	ATP synthase F1, epsilon subunit [Propionibacterium acnes HL110PA3]	RCM
EFT25594.1	putative cytidylate kinase [Propionibacterium acnes HL110PA3]	RCM
EFT25767.1	putative CRISPR system CASCADE complex protein CasB [Propionibacterium acnes HL110PA3]	RCM
EFT25842.1	response regulator receiver domain protein [Propionibacterium acnes HL110PA3]	RCM
EFT26103.1	ribose 5-phosphate isomerase [Propionibacterium acnes HL110PA3]	RCM
EFT26448.1	nitrate reductase, beta subunit [Propionibacterium acnes HL110PA3]	RCM
EFT26482.1	hypothetical protein HMPREF9577_00986 [Propionibacterium acnes HL110PA3]	RCM
EFT26584.1	kinase, PfkB family [Propionibacterium acnes HL110PA3]	RCM
EFT26605.1	polysaccharide deacetylase [Propionibacterium acnes HL110PA3]	RCM
EFT26882.1	hypothetical protein HMPREF9577_00597 [Propionibacterium acnes HL110PA3]	RCM
EFT27135.1	NlpC/P60 family protein [Propionibacterium acnes HL110PA3]	RCM
EFT27161.1	NADH-ubiquinone/plastoquinone oxidoreductase chain 6 [Propionibacterium acnes HL110PA3]	RCM
EFT27162.1	NADH-quinone oxidoreductase, chain I [Propionibacterium acnes HL110PA3]	RCM
EFT27200.1	2-oxoacid:acceptor oxidoreductase, alpha subunit [Propionibacterium acnes HL110PA3]	RCM
EFT27201.1	thiamine pyrophosphate enzyme, C-terminal TPP binding domain protein [Propionibacterium acnes HL110PA3]	RCM
EFT27252.1	NAD(+)/NADH kinase [Propionibacterium acnes HL110PA3]	RCM	RCM
EFT27337.1	DEAD/DEAH box helicase [Propionibacterium acnes HL110PA3]	RCM
WP_002512874.1	MULTISPECIES: DoxX family membrane protein [Propionibacteriaceae]	RCM	Energetic and intermediate metabolism				13
WP_002513514.1	MULTISPECIES: hypothetical protein [Propionibacteriaceae]	RCM	Ribosomal & protein synthesis				2
WP_002513867.1	MULTISPECIES: RNA polymerase-binding protein RbpA [Propionibacteriaceae]	RCM	Membrane & export				7
WP_023269107.1	MULTISPECIES: protein translocase subunit SecD [Propionibacteriaceae]	RCM	DNA synth & transcript regul				1
WP_032496544.1	MULTISPECIES: citrate synthase [Propionibacteriaceae]	RCM	Hypothetical				4
WP_032499700.1	MULTISPECIES: ABC transporter substrate-binding protein [Propionibacteriaceae]	RCM
WP_032505519.1	ABC transporter substrate-binding protein [Cutibacterium acnes]	RCM				Total	27
EFT24784.1	6-phosphofructokinase [Propionibacterium acnes HL110PA3]	SLM
EFT24806.1	zinc-binding alcohol dehydrogenase family protein [Propionibacterium acnes HL110PA3]	SLM
EFT24838.1	acyl-CoA dehydrogenase, C-terminal domain protein [Propionibacterium acnes HL110PA3]	SLM
EFT25089.1	hypothetical protein HMPREF9577_02346 [Propionibacterium acnes HL110PA3]	SLM
EFT25273.1	putative alpha,alpha-trehalose-phosphate synthase (UDP-forming) [Propionibacterium acnes HL110PA3]	SLM
EFT25599.1	hypothetical protein HMPREF9577_01860 [Propionibacterium acnes HL110PA3]	SLM	RCM
EFT26516.1	hypothetical protein HMPREF9577_00869 [Propionibacterium acnes HL110PA3]	SLM
EFT26550.1	ABC transporter, ATP-binding protein [Propionibacterium acnes HL110PA3]	SLM	Energetic and intermediate metabolism				7
EFT26551.1	ABC-2 type transporter [Propionibacterium acnes HL110PA3]	SLM	Ribosomal & protein synthesis				1
EFT27111.1	putative phosphoglucomutase, alpha-D-glucose phosphate-specific [Propionibacterium acnes HL110PA3]	SLM	Membrane & export				2
EFT27193.1	enoyl-CoA hydratase/isomerase family protein [Propionibacterium acnes HL110PA3]	SLM	DNA synth & transcript regul				0
WP_002513945.1	MULTISPECIES: Hsp20/alpha crystallin family protein [Propionibacteriaceae]	SLM	Hypothetical				3
WP_002514978.1	MULTISPECIES: pyridine nucleotide-disulfide oxidoreductase [Propionibacteriaceae]	SLM
						Total	13
